# Supplementary material for: MMP7 interacts with ARF in nucleus to potentiate tumor microenvironments for prostate cancer progression in vivo
Source: Oncotarget. 2016 Jun 23;7(30):47609–19. doi: 10.18632/oncotarget.10251 (PMC5216965; doi:10.18632/oncotarget.10251)
Supplement: Supplementary file 2 [file oncotarget-07-47609-s002.xlsx]

## Sheet: Chen_gr1_vs_gr4_1182_03182015
Transcript ID	Fold-Change(2.5KO vs. DKO)	p-value(2.5KO vs. DKO)	VLOOKUP	UserID	Gene Symbol	Gene Name	EntrezGene	Ensembl
10338082	2.23837	0.00121549	#N/A	10338155	Arfgef1	ADP-ribosylation factor guanine nucleotide-exchange factor 1(brefeldin A-inhibited)	211673	ENSMUSG00000067851
10338155	2.15596	0.000802038	Arfgef1	10338460	Arfgef1	ADP-ribosylation factor guanine nucleotide-exchange factor 1(brefeldin A-inhibited)	211673	ENSMUSG00000067851
10338178	-6.28597	0.0013269	Arfgef1	10338519	Tbl3	transducin (beta)-like 3	213773	ENSMUSG00000040688
10338189	2.99862	3.37236e-06	Arfgef1	10338688	Cic	capicua homolog (Drosophila)	71722	ENSMUSG00000005442
10338358	2.00546	0.000439062	Arfgef1	10338835	Cdv3	carnitine deficiency-associated gene expressed in ventricle 3	321022	ENSMUSG00000032803
10338385	2.03721	0.000970777	Arfgef1	10338854	Golm1	golgi membrane protein 1	105348	ENSMUSG00000021556
10338459	10.3481	2.0551e-05	Arfgef1	10338856	H2-Ke2	H2-K region expressed gene 2	14976	ENSMUSG00000024309
10338460	2.24153	0.0028312	Arfgef1	10338895	Arfgef1	ADP-ribosylation factor guanine nucleotide-exchange factor 1(brefeldin A-inhibited)	211673	ENSMUSG00000067851
10338483	2.26556	0.000366889	Arfgef1	10339117	Psph	phosphoserine phosphatase	100678	ENSMUSG00000029446
10338506	2.58294	0.00108563	Arfgef1	10339134	Golm1	golgi membrane protein 1	105348	ENSMUSG00000021556
10338519	-2.44651	0.000256913	Tbl3	10339491	Golm1	golgi membrane protein 1	105348	ENSMUSG00000021556
10338534	2.63596	0.00272869	Tbl3	10339524	Huwe1	HECT, UBA and WWE domain containing 1	59026	ENSMUSG00000025261
10338661	3.65074	0.000362358	Tbl3	10339653	Fryl	furry homolog-like (Drosophila)	72313	ENSMUSG00000070733
10338688	-2.05137	0.000371852	Cic	10340104	Naa35	N(alpha)-acetyltransferase 35, NatC auxiliary subunit	78689	ENSMUSG00000021555
10338827	4.17053	1.76186e-05	Cic	10340159	Copa	coatomer protein complex subunit alpha	12847	ENSMUSG00000026553
10338835	-2.0123	0.000429506	Cdv3	10340411	Huwe1	HECT, UBA and WWE domain containing 1	59026	ENSMUSG00000025261
10338852	3.53564	0.000140166	Cdv3	10340502	Golm1	golgi membrane protein 1	105348	ENSMUSG00000021556
10338854	3.7567	0.000625152	Golm1	10340588	Snrnp27	small nuclear ribonucleoprotein 27 (U4/U6.U5)	66618	ENSMUSG00000001158
10338856	-3.4964	2.96767e-05	H2-Ke2	10340644	Itch	itchy, E3 ubiquitin protein ligase	16396	ENSMUSG00000027598
10338883	3.3579	0.00169006	H2-Ke2	10340917	Psph	phosphoserine phosphatase	100678	ENSMUSG00000029446
10338895	2.441	0.00196831	Arfgef1	10341081	Arfgef1	ADP-ribosylation factor guanine nucleotide-exchange factor 1(brefeldin A-inhibited)	211673	ENSMUSG00000067851
10339017	2.51474	0.00107098	Arfgef1	10341204	Arfgef1	ADP-ribosylation factor guanine nucleotide-exchange factor 1(brefeldin A-inhibited)	211673	ENSMUSG00000067851
10339100	2.16066	0.00249024	Arfgef1	10341325	Golm1	golgi membrane protein 1	105348	ENSMUSG00000021556
10339117	-2.23669	0.00104285	Psph	10341372	Itch	itchy, E3 ubiquitin protein ligase	16396	ENSMUSG00000027598
10339134	3.00022	0.00268787	Golm1	10341550	Psph	phosphoserine phosphatase	100678	ENSMUSG00000029446
10339195	2.39692	0.00250954	Golm1	10341727	H2-Ke2	H2-K region expressed gene 2	14976	ENSMUSG00000024309
10339235	3.48765	0.000968654	Golm1	10341910	Fryl	furry homolog-like (Drosophila)	72313	ENSMUSG00000070733
10339264	3.06417	0.000224147	Golm1	10342083	Tmem234	transmembrane protein 234	76799	ENSMUSG00000028797
10339304	2.41771	0.000136601	Golm1	10342204	Hnrnpul2	heterogeneous nuclear ribonucleoprotein U-like 2	68693	ENSMUSG00000071659
10339430	2.80627	9.87906e-05	Golm1	10342293	Fryl	furry homolog-like (Drosophila)	72313	ENSMUSG00000070733
10339468	2.28889	0.000700733	Golm1	10342430	Arfgef1	ADP-ribosylation factor guanine nucleotide-exchange factor 1(brefeldin A-inhibited)	211673	ENSMUSG00000067851
10339491	3.78911	0.000898754	Golm1	10342735	Psph	phosphoserine phosphatase	100678	ENSMUSG00000029446
10339524	2.2237	0.000784485	Huwe1	10342915	Psph	phosphoserine phosphatase	100678	ENSMUSG00000029446
10339611	2.90027	0.000765994	Huwe1	10342929	Fam108a	family with sequence similarity 108, member A	216169	ENSMUSG00000003346
10339639	2.14745	0.00238122	Huwe1	10343099	Arfgef1	ADP-ribosylation factor guanine nucleotide-exchange factor 1(brefeldin A-inhibited)	211673	ENSMUSG00000067851
10339653	2.00653	0.00137082	Fryl	10343169	Snapin	SNAP-associated protein	20615	ENSMUSG00000001018
10339700	4.01199	0.000816163	Fryl	10343266	Fryl	furry homolog-like (Drosophila)	72313	ENSMUSG00000070733
10339759	2.06179	0.00288493	Fryl	10343350	Arfgef1	ADP-ribosylation factor guanine nucleotide-exchange factor 1(brefeldin A-inhibited)	211673	ENSMUSG00000067851
10339796	4.1701	0.000337974	Fryl	10343496	Golm1	golgi membrane protein 1	105348	ENSMUSG00000021556
10339801	2.25763	0.00151708	Fryl	10343756	Arfgef1	ADP-ribosylation factor guanine nucleotide-exchange factor 1(brefeldin A-inhibited)	211673	ENSMUSG00000067851
10339811	2.18704	0.00264	Fryl	10344304	Itch	itchy, E3 ubiquitin protein ligase	16396	ENSMUSG00000027598
10339821	2.02216	0.00158166	Fryl	10344542	Zkscan3	zinc finger with KRAB and SCAN domains 3	72739	ENSMUSG00000021327
10339861	2.02219	0.00130127	Fryl	10344809	Cspp1	centrosome and spindle pole associated protein 1	211660	ENSMUSG00000056763
10339865	3.25889	0.000255753	Fryl	10344952	Rdh10	retinol dehydrogenase 10 (all-trans)	98711	ENSMUSG00000025921
10339878	2.50671	0.00256326	Fryl	10345370	Ptpn18	protein tyrosine phosphatase, non-receptor type 18	19253	ENSMUSG00000026126
10339880	4.26231	0.00234915	Fryl	10345404	Arhgef4	Rho guanine nucleotide exchange factor (GEF) 4	226970	ENSMUSG00000037509
10339906	2.07368	0.000768374	Fryl	10345406	Arhgef4	Rho guanine nucleotide exchange factor (GEF) 4	226970	ENSMUSG00000037509
10339923	2.79702	0.00065332	Fryl	10345409	Arhgef4	Rho guanine nucleotide exchange factor (GEF) 4	226970	ENSMUSG00000037509
10339951	3.40523	0.00176981	Fryl	10345482	Cnnm4	cyclin M4	94220	ENSMUSG00000037408
10340049	2.21516	0.0013991	Fryl	10345675	Npas2	neuronal PAS domain protein 2	18143	ENSMUSG00000026077
10340104	2.18841	0.00165154	Naa35	10347364	Vil1	villin 1	22349	ENSMUSG00000026175
10340129	2.31742	0.00273303	Naa35	10347734	Sgpp2	sphingosine-1-phosphate phosphotase 2	433323	ENSMUSG00000032908
10340159	2.21392	0.00209527	Copa	10348244	Inpp5d	inositol polyphosphate-5-phosphatase D	16331	ENSMUSG00000026288
10340185	2.1485	0.000282711	Copa	10348451	Cxcr7	chemokine (C-X-C motif) receptor 7	12778	ENSMUSG00000044337
10340281	4.39391	0.000444926	Copa	10348471	Mlph	melanophilin	171531	ENSMUSG00000026303
10340289	3.09904	0.000966083	Copa	10348537	Ramp1	receptor (calcitonin) activity modifying protein 1	51801	ENSMUSG00000034353
10340300	2.18778	0.00270451	Copa	10348791	Ano7	anoctamin 7	404545	ENSMUSG00000034107
10340317	3.49517	0.00291007	Copa	10349108	Serpinb5	serine (or cysteine) peptidase inhibitor, clade B, member 5	20724	ENSMUSG00000067006
10340411	2.05979	0.00252118	Huwe1	10349295	Tfcp2l1	transcription factor CP2-like 1	81879	ENSMUSG00000026380
10340477	2.89143	0.000652907	Huwe1	10349401	Gpr39	G protein-coupled receptor 39	71111	ENSMUSG00000026343
10340502	3.63978	0.00143665	Golm1	10349562	AA986860	expressed sequence AA986860	212439	ENSMUSG00000042510
10340588	-2.03296	0.00128472	Snrnp27	10349580	Pigr	polymeric immunoglobulin receptor	18703	ENSMUSG00000026417
10340644	2.39793	0.00292003	Itch	10349744	Slc45a3	solute carrier family 45, member 3	212980	ENSMUSG00000026435
10340679	2.3533	0.0027319	Itch	10349834	Pik3c2b	phosphoinositide-3-kinase, class 2, beta polypeptide	240752	ENSMUSG00000026447
10340715	2.48814	0.000867665	Itch	10349876	Plekha6	pleckstrin homology domain containing, family A member 6	240753	ENSMUSG00000041757
10340740	2.75283	5.86117e-06	Itch	10349904	Golt1a	golgi transport 1 homolog A (S. cerevisiae)	68338	ENSMUSG00000041717
10340751	2.22554	0.00224977	Itch	10350159	Lad1	ladinin	16763	ENSMUSG00000041782
10340782	2.29486	0.00257724	Itch	10351368	Gpa33	glycoprotein A33 (transmembrane)	59290	ENSMUSG00000000544
10340802	3.81211	0.0023841	Itch	10351801	Igsf9	immunoglobulin superfamily, member 9	93842	ENSMUSG00000037995
10340836	2.29071	0.000330036	Itch	10352396	Trp53bp2	transformation related protein 53 binding protein 2	209456	ENSMUSG00000026510
10340917	-2.39352	0.00195433	Psph	10352416	Capn8	calpain 8	170725	ENSMUSG00000038599
10340949	2.45331	0.000591327	Psph	10352439	Susd4	sushi domain containing 4	96935	ENSMUSG00000038576
10340999	3.29903	0.000214298	Psph	10352815	Irf6	interferon regulatory factor 6	54139	ENSMUSG00000026638
10341012	2.26812	0.000370175	Psph	10352827	A130010J15Rik	RIKEN cDNA A130010J15 gene	319266	ENSMUSG00000079144
10341039	2.00848	0.00164372	Psph	10352838	Lamb3	laminin, beta 3	16780	ENSMUSG00000026639
10341081	2.06416	0.00189866	Arfgef1	10353460	Kcnq5	potassium voltage-gated channel, subfamily Q, member 5	226922	ENSMUSG00000028033
10341133	3.14321	0.000503982	Arfgef1	10354019	2010300C02Rik	RIKEN cDNA 2010300C02 gene	72097	ENSMUSG00000026090
10341159	3.66669	0.000486853	Arfgef1	10354374	Slc40a1	solute carrier family 40 (iron-regulated transporter), member 1	53945	ENSMUSG00000025993
10341160	2.71309	0.00105786	Arfgef1	10354649	Pgap1	post-GPI attachment to proteins 1	241062	ENSMUSG00000073678
10341168	2.36941	0.00138933	Arfgef1	10354938	Tmem237	transmembrane protein 237	381259	ENSMUSG00000038079
10341173	4.11206	0.000176396	Arfgef1	10355706	Ihh	Indian hedgehog	16147	ENSMUSG00000006538
10341204	2.13145	0.0016096	Arfgef1	10355967	Ap1s3	adaptor-related protein complex AP-1, sigma 3	252903	ENSMUSG00000054702
10341205	2.41256	0.00123971	Arfgef1	10356082	Plscr1	phospholipid scramblase 1	22038	ENSMUSG00000032369
10341222	3.58556	0.000429513	Arfgef1	10356568	Rab17	RAB17, member RAS oncogene family	19329	ENSMUSG00000026304
10341275	2.9937	0.0022012	Arfgef1	10356593	Hes6	hairy and enhancer of split 6 (Drosophila)	55927	ENSMUSG00000067071
10341309	2.1869	0.0026041	Arfgef1	10357660	Mfsd4	major facilitator superfamily domain containing 4	213006	ENSMUSG00000059149
10341325	3.44897	0.00028074	Golm1	10357676	Cdk18	cyclin-dependent kinase 18	18557	ENSMUSG00000026437
10341343	4.76267	0.000336801	Golm1	10358027	Elf3	E74-like factor 3	13710	ENSMUSG00000003051
10341353	3.06214	0.00155403	Golm1	10358399	Rgs13	regulator of G-protein signaling 13	246709	ENSMUSG00000051079
10341372	2.29766	0.00238155	Itch	10359190	Fam20b	family with sequence similarity 20, member B	215015	ENSMUSG00000033557
10341390	2.42146	0.000319738	Itch	10359689	Atp1b1	ATPase, Na+/K+ transporting, beta 1 polypeptide	11931	ENSMUSG00000026576
10341501	2.76766	0.00106294	Itch	10359762	Rcsd1	RCSD domain containing 1	226594	ENSMUSG00000040723
10341535	2.61163	0.000499532	Itch	10359851	Uck2	uridine-cytidine kinase 2	80914	ENSMUSG00000026558
10341550	-2.33118	0.00156007	Psph	10360028	Fcgr2b	Fc receptor, IgG, low affinity IIb	14130	ENSMUSG00000026656
10341593	2.96715	0.00135873	Psph	10360040	Fcgr3	Fc receptor, IgG, low affinity III	14131	ENSMUSG00000059498
10341724	2.63371	0.00171375	Psph	10360377	AI607873	expressed sequence AI607873	226691	ENSMUSG00000073490
10341727	-2.12423	8.37642e-06	H2-Ke2	10360382	Ifi204	interferon activated gene 204	15951	ENSMUSG00000073489
10341745	5.43947	0.000608356	H2-Ke2	10360848	Mosc2	MOCO sulphurase C-terminal domain containing 2	67247	ENSMUSG00000073481
10341808	2.82048	0.00101719	H2-Ke2	10361651	Nup43	nucleoporin 43	69912	ENSMUSG00000040034
10341820	3.92695	0.00192354	H2-Ke2	10361760	Timm8a1	translocase of inner mitochondrial membrane 8 homolog a1 (yeast)	30058	ENSMUSG00000048007
10341823	2.28788	0.000362178	H2-Ke2	10361956	Mtap7	microtubule-associated protein 7	17761	ENSMUSG00000019996
10341905	3.35681	0.00221991	H2-Ke2	10362104	Slc2a12	solute carrier family 2 (facilitated glucose transporter), member 12	353169	ENSMUSG00000037490
10341910	3.28869	0.000163366	Fryl	10362245	Epb4.1l2	erythrocyte protein band 4.1-like 2	13822	ENSMUSG00000019978
10342022	2.53642	0.00125374	Fryl	10362596	Fyn	Fyn proto-oncogene	14360	ENSMUSG00000019843
10342049	2.61324	0.000817719	Fryl	10362717	Wasf1	WAS protein family, member 1	83767	ENSMUSG00000019831
10342083	2.59842	0.000480436	Tmem234	10362811	Sesn1	sestrin 1	140742	ENSMUSG00000038332
10342101	5.21	0.00226804	Tmem234	10363181	Stard6	StAR-related lipid transfer (START) domain containing 6	170461	ENSMUSG00000079608
10342165	2.27968	0.00145439	Tmem234	10363241	Gcc2	GRIP and coiled-coil domain containing 2	70297	ENSMUSG00000038039
10342202	2.96545	0.00077946	Tmem234	10363333	Sh3rf3	SH3 domain containing ring finger 3	237353	ENSMUSG00000037990
10342204	2.17313	0.00160268	Hnrnpul2	10363445	4632428N05Rik	RIKEN cDNA 4632428N05 gene	74048	ENSMUSG00000020101
10342225	5.19123	0.000130716	Hnrnpul2	10364502	Palm	paralemmin	18483	ENSMUSG00000035863
10342245	2.61902	0.00280586	Hnrnpul2	10364511	9130017N09Rik	RIKEN cDNA 9130017N09 gene	78906	ENSMUSG00000035852
10342293	4.59441	0.00101247	Fryl	10366038	Galnt4	UDP-N-acetyl-alpha-D-galactosamine:polypeptide N-acetylgalactosaminyltransferase 4	14426	ENSMUSG00000090035
10342299	5.65552	0.000383436	Fryl	10366446	Tspan8	tetraspanin 8	216350	ENSMUSG00000034127
10342356	2.38553	0.000645436	Fryl	10366546	Cpm	carboxypeptidase M	70574	ENSMUSG00000020183
10342428	3.79912	0.000399462	Fryl	10366653	Wif1	Wnt inhibitory factor 1	24117	ENSMUSG00000020218
10342430	2.37405	0.00131225	Arfgef1	10366774	Avil	advillin	11567	ENSMUSG00000025432
10342446	3.20324	0.000660291	Arfgef1	10366994	Myo1a	myosin IA	432516	ENSMUSG00000025401
10342455	2.20261	0.00276934	Arfgef1	10367041	Rdh9	retinol dehydrogenase 9	103142	ENSMUSG00000056148
10342462	2.18946	0.00161504	Arfgef1	10367045	Rdh16	retinol dehydrogenase 16	19683	ENSMUSG00000069456
10342515	3.34206	0.000129222	Arfgef1	10367050	Rdh16	retinol dehydrogenase 16	19683	ENSMUSG00000069456
10342531	2.00477	0.00183083	Arfgef1	10367600	Esr1	estrogen receptor 1 (alpha)	13982	ENSMUSG00000019768
10342533	2.53692	9.60174e-05	Arfgef1	10367805	9130014G24Rik	RIKEN cDNA 9130014G24 gene	215772	ENSMUSG00000050994
10342569	2.57332	0.00243681	Arfgef1	10368101	D10Bwg1379e	DNA segment, Chr 10, Brigham & Women's Genetics 1379 expressed	215821	ENSMUSG00000019852
10342601	2.23712	0.00134366	Arfgef1	10368199	Myb	myeloblastosis oncogene	17863	ENSMUSG00000019982
10342687	2.23593	0.00028265	Arfgef1	10368508	Cenpw	centromere protein W	66311	ENSMUSG00000075266
10342735	-2.69469	0.00138756	Psph	10368647	Dse	dermatan sulfate epimerase	212898	ENSMUSG00000039497
10342774	3.55087	0.000105125	Psph	10369453	Pald1	phosphatase domain containing, paladin 1	27355	ENSMUSG00000020092
10342790	3.78536	0.000110045	Psph	10369525	2010107G23Rik	RIKEN cDNA 2010107G23 gene	69894	ENSMUSG00000020083
10342814	2.04762	0.00214414	Psph	10369993	Gstt3	glutathione S-transferase, theta 3	103140	ENSMUSG00000001665
10342904	3.0036	0.000462884	Psph	10370013	Gstt2	glutathione S-transferase, theta 2	14872	ENSMUSG00000033318
10342915	-3.75906	0.00151748	Psph	10370510	Syde1	synapse defective 1, Rho GTPase, homolog 1 (C. elegans)	71709	ENSMUSG00000032714
10342929	-2.02654	0.000259891	Fam108a	10371111	Tjp3	tight junction protein 3	27375	ENSMUSG00000034917
10342996	2.16164	0.00136158	Fam108a	10371466	Syn3	synapsin III	27204	ENSMUSG00000059602
10343032	3.17629	0.000233653	Fam108a	10372831	Tbc1d30	TBC1 domain family, member 30	74694	ENSMUSG00000052302
10343099	2.07343	0.0016658	Arfgef1	10373223	Lrp1	low density lipoprotein receptor-related protein 1	16971	ENSMUSG00000040249
10343151	3.79919	0.000694909	Arfgef1	10373467	Erbb3	v-erb-b2 erythroblastic leukemia viral oncogene homolog 3 (avian)	13867	ENSMUSG00000018166
10343169	2.15958	0.000624229	Snapin	10373834	Sec14l4	SEC14-like 4 (S. cerevisiae)	103655	ENSMUSG00000019368
10343266	5.61899	0.00273087	Fryl	10374842	Ccdc88a	coiled coil domain containing 88A	108686	ENSMUSG00000032740
10343311	2.28168	0.00263643	Fryl	10375083	Stk10	serine/threonine kinase 10	20868	ENSMUSG00000020272
10343348	4.08336	0.00076076	Fryl	10375265	Atp10b	ATPase, class V, type 10B	319767	ENSMUSG00000055415
10343350	2.43662	0.00169764	Arfgef1	10375313	Ccnjl	cyclin J-like	380694	ENSMUSG00000044707
10343475	2.42256	0.00108694	Arfgef1	10375503	Trim7	tripartite motif-containing 7	94089	ENSMUSG00000040350
10343496	3.56976	0.00111082	Golm1	10376366	Lypd8	LY6/PLAUR domain containing 8	70163	ENSMUSG00000013643
10343583	6.81582	0.000644931	Golm1	10376796	Grap	GRB2-related adaptor protein	71520	ENSMUSG00000004837
10343598	2.16719	0.0021052	Golm1	10377673	Cldn7	claudin 7	53624	ENSMUSG00000018569
10343756	2.06969	0.000984941	Arfgef1	10377804	Arrb2	arrestin, beta 2	216869	ENSMUSG00000060216
10343761	3.99088	0.00182649	Arfgef1	10378088	Mybbp1a	MYB binding protein (P160) 1a	18432	ENSMUSG00000040463
10343771	2.92375	0.000256412	Arfgef1	10378216	Atp2a3	ATPase, Ca++ transporting, ubiquitous	53313	ENSMUSG00000020788
10343969	3.94626	0.00081303	Arfgef1	10378319	P2rx5	purinergic receptor P2X, ligand-gated ion channel, 5	94045	ENSMUSG00000005950
10343984	3.57667	0.000123542	Arfgef1	10378549	Rtn4rl1	reticulon 4 receptor-like 1	237847	ENSMUSG00000045287
10344041	6.36863	0.000159217	Arfgef1	10378893	Abhd15	abhydrolase domain containing 15	67477	ENSMUSG00000000686
10344050	2.24446	0.000774706	Arfgef1	10379389	Adap2	ArfGAP with dual PH domains 2	216991	ENSMUSG00000020709
10344052	3.26788	0.000574243	Arfgef1	10379765	Hnf1b	HNF1 homeobox B	21410	ENSMUSG00000020679
10344100	2.44625	0.00193651	Arfgef1	10380116	Rnf43	ring finger protein 43	207742	ENSMUSG00000034177
10344109	2.30819	0.00280254	Arfgef1	10380398	Chad	chondroadherin	12643	ENSMUSG00000039084
10344120	2.38568	0.0029353	Arfgef1	10380599	Ttll6	tubulin tyrosine ligase-like family, member 6	237930	ENSMUSG00000038756
10344280	2.46062	0.00141715	Arfgef1	10380614	Hoxb13	homeobox B13	15408	ENSMUSG00000049604
10344297	3.24779	0.000837331	Arfgef1	10380712	Prr15l	proline rich 15-like	217138	ENSMUSG00000047040
10344304	2.22562	0.0022549	Itch	10380773	Arhgap23	Rho GTPase activating protein 23	58996	ENSMUSG00000049807
10344321	2.52137	5.85975e-05	Itch	10380862	Ppp1r1b	protein phosphatase 1, regulatory (inhibitor) subunit 1B	19049	ENSMUSG00000061718
10344353	2.38953	0.000315671	Itch	10380927	Grb7	growth factor receptor bound protein 7	14786	ENSMUSG00000019312
10344386	3.08092	0.000337186	Itch	10381049	Rapgefl1	Rap guanine nucleotide exchange factor (GEF)-like 1	268480	ENSMUSG00000038020
10344461	2.0285	0.00199988	Itch	10381172	Stat5a	signal transducer and activator of transcription 5A	20850	ENSMUSG00000004043
10344537	2.51727	0.00139108	Itch	10381416	Rnd2	Rho family GTPase 2	11858	ENSMUSG00000001313
10344542	2.50042	5.06999e-05	Zkscan3	10381708	Fmnl1	formin-like 1	57778	ENSMUSG00000055805
10344809	2.37063	0.000160803	Cspp1	10381798	Myl4	myosin, light polypeptide 4	17896	ENSMUSG00000061086
10344952	2.29241	0.00239636	Rdh10	10382435	Gprc5c	G protein-coupled receptor, family C, group 5, member C	70355	ENSMUSG00000051043
10345370	4.22606	0.000326566	Ptpn18	10382625	Llgl2	lethal giant larvae homolog 2 (Drosophila)	217325	ENSMUSG00000020782
10345404	4.11666	0.00245811	Arhgef4	10382698	1110017F19Rik	RIKEN cDNA 1110017F19 gene	68528	ENSMUSG00000075420
10345406	3.17413	0.00130821	Arhgef4	10383032	Engase	endo-beta-N-acetylglucosaminidase	217364	ENSMUSG00000033857
10345409	2.19471	0.000788962	Arhgef4	10383109	Card14	caspase recruitment domain family, member 14	170720	ENSMUSG00000013483
10345482	2.4377	2.81589e-05	Cnnm4	10383684	Limk2	LIM motif-containing protein kinase 2	16886	ENSMUSG00000020451
10345675	3.93116	0.000143924	Npas2	10383819	Sec14l2	SEC14-like 2 (S. cerevisiae)	67815	ENSMUSG00000003585
10347364	13.1512	0.000261441	Vil1	10384064	Camk2b	calcium/calmodulin-dependent protein kinase II, beta	12323	ENSMUSG00000057897
10347734	5.89277	0.000469231	Sgpp2	10385083	Gabrp	gamma-aminobutyric acid (GABA) A receptor, pi	216643	ENSMUSG00000020159
10348244	-2.58293	0.000616706	Inpp5d	10385826	Sowaha	sosondowah ankyrin repeat domain family member A	237761	ENSMUSG00000044352
10348299	2.38089	0.0008804	Inpp5d	10386197	2210407C18Rik	RIKEN cDNA 2210407C18 gene	78354	ENSMUSG00000037145
10348451	-2.10058	0.0010812	Cxcr7	10386455	Rasd1	RAS, dexamethasone-induced 1	19416	ENSMUSG00000049892
10348471	12.7304	0.000575542	Mlph	10387138	Usp43	ubiquitin specific peptidase 43	216835	ENSMUSG00000020905
10348537	3.28853	0.000214575	Ramp1	10387170	Ntn1	netrin 1	18208	ENSMUSG00000020902
10348791	2.21569	8.76034e-05	Ano7	10387648	Tmem102	transmembrane protein 102	380705	ENSMUSG00000089876
10348896	2.34036	0.00188825	Ano7	10387668	Tnk1	tyrosine kinase, non-receptor, 1	83813	ENSMUSG00000001583
10348902	2.4203	0.0012214	Ano7	10387821	Alox12	arachidonate 12-lipoxygenase	11684	ENSMUSG00000000320
10349108	32.489	0.00056085	Serpinb5	10388194	Spns2	spinster homolog 2	216892	ENSMUSG00000040447
10349295	19.4209	0.00223533	Tfcp2l1	10389022	Myo1d	myosin ID	338367	ENSMUSG00000035441
10349401	4.8683	0.00272342	Gpr39	10389025	Myo1d	myosin ID	338367	ENSMUSG00000035441
10349562	6.2644	0.0028586	AA986860	10389214	Ccl9	chemokine (C-C motif) ligand 9	20308	ENSMUSG00000019122
10349580	70.7311	0.000472973	Pigr	10390196	B4galnt2	beta-1,4-N-acetyl-galactosaminyl transferase 2	14422	ENSMUSG00000013418
10349744	17.1388	0.000498849	Slc45a3	10390860	Krt23	keratin 23	94179	ENSMUSG00000006777
10349834	2.99904	0.00135696	Pik3c2b	10391025	Krt15	keratin 15	16665	ENSMUSG00000054146
10349872	5.81103	0.000790155	Pik3c2b	10391084	Hap1	huntingtin-associated protein 1	15114	ENSMUSG00000006930
10349876	8.82112	0.000438532	Plekha6	10391103	Jup	junction plakoglobin	16480	ENSMUSG00000001552
10349904	2.39797	0.000874145	Golt1a	10391561	Pyy	peptide YY	217212	ENSMUSG00000017311
10350159	10.3002	0.000865333	Lad1	10391762	Gjc1	gap junction protein, gamma 1	14615	ENSMUSG00000034520
10350848	-2.19386	0.000125674	Lad1	10392484	Abca8b	ATP-binding cassette, sub-family A (ABC1), member 8b	27404	ENSMUSG00000020620
10351368	18.0618	0.00049563	Gpa33	10392560	Abca9	ATP-binding cassette, sub-family A (ABC1), member 9	217262	ENSMUSG00000041797
10351801	4.73612	0.000679874	Igsf9	10392815	AF251705	cDNA sequence AF251705	140497	ENSMUSG00000044811
10352396	2.65284	0.00120395	Trp53bp2	10392910	C630004H02Rik	RIKEN cDNA C630004H02 gene	217310	ENSMUSG00000034586
10352416	7.44585	0.00068565	Capn8	10393047	Galk1	galactokinase 1	14635	ENSMUSG00000020766
10352439	3.85882	0.00171927	Susd4	10393106	Trim47	tripartite motif-containing 47	217333	ENSMUSG00000020773
10352815	15.2296	0.00105206	Irf6	10393166	St6galnac2	ST6 (alpha-N-acetyl-neuraminyl-2,3-beta-galactosyl-1,3)-N-acetylgalactosaminide alpha-2,6-sialyltransferase 2	20446	ENSMUSG00000057286
10352827	2.40379	0.00204099	A130010J15Rik	10393449	Socs3	suppressor of cytokine signaling 3	12702	ENSMUSG00000053113
10352838	5.09897	0.000376594	Lamb3	10393926	Dcxr	dicarbonyl L-xylulose reductase	67880	ENSMUSG00000039450
10352914	2.64844	0.0015439	Lamb3	10394060	Sectm1b	secreted and transmembrane 1B	58210	ENSMUSG00000039364
10353460	-3.0309	0.000304245	Kcnq5	10395365	Agr2	anterior gradient 2 (Xenopus laevis)	23795	ENSMUSG00000020581
10353989	2.00357	0.000676135	Kcnq5	10395553	Nrcam	neuron-glia-CAM-related cell adhesion molecule	319504	ENSMUSG00000020598
10354019	6.26597	0.000779942	2010300C02Rik	10395875	4921506M07Rik	RIKEN cDNA 4921506M07 gene	70846	ENSMUSG00000046782
10354374	5.62305	0.000345328	Slc40a1	10395925	Mia2	melanoma inhibitory activity 2	338320	ENSMUSG00000035349
10354649	2.27646	0.000198442	Pgap1	10396800	Plekhh1	pleckstrin homology domain containing, family H (with MyTH4 domain) member 1	211945	ENSMUSG00000060716
10354938	-2.52592	0.000477471	Tmem237	10397172	Acot6	acyl-CoA thioesterase 6	217700	ENSMUSG00000043487
10355706	4.24231	0.000632991	Ihh	10397645	Gpr65	G-protein coupled receptor 65	14744	ENSMUSG00000021886
10355967	9.56035	0.00122355	Ap1s3	10398907	Pld4	phospholipase D family, member 4	104759	ENSMUSG00000052160
10356082	3.32477	0.00152017	Plscr1	10399046	Vipr2	vasoactive intestinal peptide receptor 2	22355	ENSMUSG00000011171
10356568	4.20669	0.000541987	Rab17	10399189	Sp8	trans-acting transcription factor 8	320145	ENSMUSG00000048562
10356593	2.47795	0.00186283	Hes6	10400023	Tspan13	tetraspanin 13	66109	ENSMUSG00000020577
10357660	23.9083	0.000790857	Mfsd4	10400095	Ifrd1	interferon-related developmental regulator 1	15982	ENSMUSG00000001627
10357676	3.86777	0.0022825	Cdk18	10400984	Tmem30b	transmembrane protein 30B	238257	ENSMUSG00000034435
10358027	26.578	0.000378068	Elf3	10401035	Esr2	estrogen receptor 2 (beta)	13983	ENSMUSG00000021055
10358155	2.01975	0.00230671	Elf3	10401149	Plek2	pleckstrin 2	27260	ENSMUSG00000021118
10358399	20.1355	4.63788e-05	Rgs13	10401166	Pigh	phosphatidylinositol glycan anchor biosynthesis, class H	110417	ENSMUSG00000021120
10359190	2.22397	0.000395532	Fam20b	10402268	Lgmn	legumain	19141	ENSMUSG00000021190
10359689	7.80504	0.00065441	Atp1b1	10402353	Ifi27l2b	interferon, alpha-inducible protein 27 like 2B	217845	ENSMUSG00000021208
10359762	-2.22108	0.00211697	Rcsd1	10402390	Serpina1b	serine (or cysteine) preptidase inhibitor, clade A, member 1B	20701	ENSMUSG00000071178
10359851	-2.43214	0.00251458	Uck2	10402473	Clmn	calmin	94040	ENSMUSG00000021097
10360028	-2.64529	0.00134911	Fcgr2b	10402575	Degs2	degenerative spermatocyte homolog 2 (Drosophila), lipid desaturase	70059	ENSMUSG00000021263
10360040	-3.57428	0.00111642	Fcgr3	10404061	Hist1h2bb	histone cluster 1, H2bb	319178	ENSMUSG00000075031
10360377	-2.44592	0.00215536	AI607873	10404606	Ly86	lymphocyte antigen 86	17084	ENSMUSG00000021423
10360382	-2.91609	0.00272767	Ifi204	10404649	Dsp	desmoplakin	109620	ENSMUSG00000054889
10360848	2.16685	0.0019951	Mosc2	10404874	Mylip	myosin regulatory light chain interacting protein	218203	ENSMUSG00000038175
10361651	-2.03383	5.41189e-05	Nup43	10405216	Syk	spleen tyrosine kinase	20963	ENSMUSG00000021457
10361760	-2.64165	0.000126703	Timm8a1	10405303	Cdhr2	cadherin-related family member 2	268663	ENSMUSG00000034918
10361956	7.4247	0.00146456	Mtap7	10406229	Pcsk1	proprotein convertase subtilisin/kexin type 1	18548	ENSMUSG00000021587
10362104	4.89955	0.00120934	Slc2a12	10406434	Mef2c	myocyte enhancer factor 2C	17260	ENSMUSG00000005583
10362245	-2.51265	0.000281884	Epb4.1l2	10406581	Dhfr	dihydrofolate reductase	13361	ENSMUSG00000021707
10362596	-2.66109	0.00261245	Fyn	10406598	Serinc5	serine incorporator 5	218442	ENSMUSG00000021703
10362674	-2.80288	0.0028844	Fyn	10407072	Elovl7	ELOVL family member 7, elongation of long chain fatty acids (yeast)	74559	ENSMUSG00000021696
10362717	-2.45596	0.000453385	Wasf1	10408251	Slc17a4	solute carrier family 17 (sodium phosphate), member 4	319848	ENSMUSG00000021336
10362811	-2.10483	0.000287855	Sesn1	10408280	Lrrc16a	leucine rich repeat containing 16A	68732	ENSMUSG00000021338
10363181	-3.95843	0.000318982	Stard6	10408666	Rpp40	ribonuclease P 40 subunit (human)	208366	ENSMUSG00000021418
10363241	2.0066	0.0011973	Gcc2	10408693	F13a1	coagulation factor XIII, A1 subunit	74145	ENSMUSG00000039109
10363333	-2.9688	0.000537838	Sh3rf3	10409118	Wnk2	WNK lysine deficient protein kinase 2	75607	ENSMUSG00000037989
10363445	-2.88581	0.00130526	4632428N05Rik	10409314	Msx2	homeobox, msh-like 2	17702	ENSMUSG00000021469
10364502	-2.27243	0.00127878	Palm	10409502	Dok3	docking protein 3	27261	ENSMUSG00000035711
10364511	2.70999	0.00194942	9130017N09Rik	10409567	Tifab	TRAF-interacting protein with forkhead-associated domain, family member B	212937	ENSMUSG00000049625
10366038	2.96697	0.00135528	Galnt4	10409713	Slc28a3	solute carrier family 28 (sodium-coupled nucleoside transporter), member 3	114304	ENSMUSG00000021553
10366446	33.8243	0.000734957	Tspan8	10409767	Golm1	golgi membrane protein 1	105348	ENSMUSG00000021556
10366546	16.0991	0.000461765	Cpm	10409999	Fbp2	fructose bisphosphatase 2	14120	ENSMUSG00000021456
10366653	2.88204	0.00159229	Wif1	10410007	Fbp1	fructose bisphosphatase 1	14121	ENSMUSG00000069805
10366774	2.29777	1.20644e-05	Avil	10410695	Rhobtb3	Rho-related BTB domain containing 3	73296	ENSMUSG00000021589
10366994	5.62022	0.00113225	Myo1a	10411611	Naip5	NLR family, apoptosis inhibitory protein 5	17951	ENSMUSG00000071203
10367041	8.58311	0.000425485	Rdh9	10411633	Naip1	NLR family, apoptosis inhibitory protein 1	17940	ENSMUSG00000021640
10367045	7.23805	0.000114168	Rdh16	10411668	Ocln	occludin	18260	ENSMUSG00000021638
10367050	7.55189	0.000862635	Rdh16	10411680	Marveld2	MARVEL (membrane-associating) domain containing 2	218518	ENSMUSG00000021636
10367600	4.65198	0.000775732	Esr1	10411958	Rnf180	ring finger protein 180	71816	ENSMUSG00000021720
10367805	-2.10872	0.00169135	9130014G24Rik	10412123	Ncf2	neutrophil cytosolic factor 2	17970	ENSMUSG00000026480
10368101	5.25263	0.00276916	D10Bwg1379e	10412267	Itga2	integrin alpha 2	16398	ENSMUSG00000015533
10368199	4.53681	0.000498778	Myb	10413517	Chdh	choline dehydrogenase	218865	ENSMUSG00000015970
10368508	-2.13442	0.00149718	Cenpw	10413951	Arhgap22	Rho GTPase activating protein 22	239027	ENSMUSG00000063506
10368647	-2.90641	0.00266736	Dse	10414137	Grid1	glutamate receptor, ionotropic, delta 1	14803	ENSMUSG00000041078
10369453	-2.11972	0.00267769	Pald1	10414417	Peli2	pellino 2	93834	ENSMUSG00000021846
10369525	2.35444	0.00123443	2010107G23Rik	10414651	G630016D24Rik	RIKEN cDNA G630016D24 gene	619301	ENSMUSG00000072571
10369993	6.65523	0.00132055	Gstt3	10416057	Clu	clusterin	12759	ENSMUSG00000022037
10370013	2.4069	0.00103882	Gstt2	10416181	Stc1	stanniocalcin 1	20855	ENSMUSG00000014813
10370510	-2.93959	0.00111767	Syde1	10416302	Hr	hairless	15460	ENSMUSG00000022096
10371111	13.8337	0.000218243	Tjp3	10416777	Klf5	Kruppel-like factor 5	12224	ENSMUSG00000005148
10371466	3.30391	0.00176662	Syn3	10416800	Lmo7	LIM domain only 7	380928	ENSMUSG00000033060
10372831	3.99027	0.00239225	Tbc1d30	10417568	Oit1	oncoprotein induced transcript 1	18300	ENSMUSG00000021749
10373223	-2.29789	0.00285654	Lrp1	10417798	Kcnk5	potassium channel, subfamily K, member 5	16529	ENSMUSG00000023243
10373467	11.7578	0.000788825	Erbb3	10418341	Il17rb	interleukin 17 receptor B	50905	ENSMUSG00000015966
10373834	5.97612	0.00139356	Sec14l4	10418506	Stab1	stabilin 1	192187	ENSMUSG00000042286
10374842	-2.33339	0.0028675	Ccdc88a	10419563	Rnase1	ribonuclease, RNase A family, 1 (pancreatic)	19752	ENSMUSG00000035896
10375083	-2.30093	0.00216812	Stk10	10419874	Slc22a17	solute carrier family 22 (organic cation transporter), member 17	59049	ENSMUSG00000022199
10375121	2.08287	0.000358428	Stk10	10420165	Cideb	cell death-inducing DNA fragmentation factor, alpha subunit-like effector B	12684	ENSMUSG00000022219
10375123	2.07296	0.000435403	Stk10	10420362	Gjb2	gap junction protein, beta 2	14619	ENSMUSG00000046352
10375265	27.5434	0.000291471	Atp10b	10420532	Atp8a2	ATPase, aminophospholipid transporter-like, class I, type 8A, member 2	50769	ENSMUSG00000021983
10375313	2.01582	0.00290015	Ccnjl	10420596	Tnfrsf19	tumor necrosis factor receptor superfamily, member 19	29820	ENSMUSG00000060548
10375503	2.12443	0.00272083	Trim7	10420846	Fzd3	frizzled homolog 3 (Drosophila)	14365	ENSMUSG00000007989
10376366	55.5118	0.000154138	Lypd8	10422272	Sox21	SRY-box containing gene 21	223227	ENSMUSG00000061517
10376796	-2.08557	0.00112137	Grap	10423024	Capsl	calcyphosine-like	75568	ENSMUSG00000039676
10377673	18.029	0.000397632	Cldn7	10423388	Dnahc5	dynein, axonemal, heavy chain 5	110082	ENSMUSG00000022262
10377804	-2.13178	0.00027909	Arrb2	10423770	Grhl2	grainyhead-like 2 (Drosophila)	252973	ENSMUSG00000022286
10378088	-2.04883	0.00223802	Mybbp1a	10423902	Zfpm2	zinc finger protein, multitype 2	22762	ENSMUSG00000022306
10378216	9.69891	0.00125641	Atp2a3	10424113	Mal2	mal, T cell differentiation protein 2	105853	ENSMUSG00000024479
10378319	-2.52671	0.000312554	P2rx5	10425053	Ncf4	neutrophil cytosolic factor 4	17972	ENSMUSG00000071715
10378549	6.49636	7.69021e-05	Rtn4rl1	10425066	Csf2rb	colony stimulating factor 2 receptor, beta, low-affinity (granulocyte-macrophage)	12983	ENSMUSG00000071713
10378893	-2.08474	0.00120804	Abhd15	10425333	Apobec3	apolipoprotein B mRNA editing enzyme, catalytic polypeptide 3	80287	ENSMUSG00000009585
10379389	-2.94644	0.00080219	Adap2	10425354	Mgat3	mannoside acetylglucosaminyltransferase 3	17309	ENSMUSG00000042428
10379765	12.3322	0.00277043	Hnf1b	10426261	Shank3	SH3/ankyrin domain gene 3	58234	ENSMUSG00000022623
10380116	11.3832	6.18705e-05	Rnf43	10426383	Muc19	mucin 19	239611	ENSMUSG00000044021
10380398	6.9021	0.00106428	Chad	10426385	Muc19	mucin 19	239611	ENSMUSG00000044021
10380599	3.45526	0.000485609	Ttll6	10426544	Slc48a1	solute carrier family 48 (heme transporter), member 1	67739	ENSMUSG00000081534
10380614	13.0315	0.000571566	Hoxb13	10427336	Nckap1l	NCK associated protein 1 like	105855	ENSMUSG00000022488
10380620	3.24087	0.00250587	Hoxb13	10428089	Nipal2	NIPA-like domain containing 2	223473	ENSMUSG00000038879
10380712	9.64451	0.000591254	Prr15l	10428744	9130401M01Rik	RIKEN cDNA 9130401M01 gene	75758	ENSMUSG00000022362
10380773	-2.68304	0.000515875	Arhgap23	10428943	Gsdmc	gasdermin C	83492	ENSMUSG00000079025
10380862	14.7271	0.000879188	Ppp1r1b	10428955	Gsdmc2	gasdermin C2	331063	ENSMUSG00000056293
10380927	10.6802	0.00093607	Grb7	10428960	Gsdmc3	gasdermin C3	270328	ENSMUSG00000055827
10381049	3.14195	0.00213113	Rapgefl1	10428973	Gsdmc4	gasdermin C4	74548	ENSMUSG00000055748
10381172	2.19566	0.000843201	Stat5a	10429128	Sla	src-like adaptor	20491	ENSMUSG00000022372
10381416	-2.85701	5.73063e-05	Rnd2	10429160	St3gal1	ST3 beta-galactoside alpha-2,3-sialyltransferase 1	20442	ENSMUSG00000013846
10381708	-2.32923	0.000619463	Fmnl1	10429528	Ly6k	lymphocyte antigen 6 complex, locus K	76486	ENSMUSG00000044678
10381798	-2.03123	0.00102225	Myl4	10429588	9030619P08Rik	RIKEN cDNA 9030619P08 gene	105892	ENSMUSG00000053168
10382435	3.94968	0.00256365	Gprc5c	10429691	Fam83h	family with sequence similarity 83, member H	105732	ENSMUSG00000046761
10382625	6.28296	0.000541589	Llgl2	10430006	Slc39a4	solute carrier family 39 (zinc transporter), member 4	72027	ENSMUSG00000063354
10382653	6.75114	0.000289897	Llgl2	10430255	Foxred2	FAD-dependent oxidoreductase domain containing 2	239554	ENSMUSG00000016552
10382698	2.56333	0.00155264	1110017F19Rik	10430319	Tst	thiosulfate sulfurtransferase, mitochondrial	22117	ENSMUSG00000044986
10383032	2.93551	0.00275002	Engase	10430425	Lgals2	lectin, galactose-binding, soluble 2	107753	ENSMUSG00000043501
10383109	2.286	0.000388357	Card14	10430931	Nfam1	Nfat activating molecule with ITAM motif 1	74039	ENSMUSG00000058099
10383479	-4.4277	0.00222203	Card14	10431229	Celsr1	cadherin, EGF LAG seven-pass G-type receptor 1 (flamingo homolog, Drosophila)	12614	ENSMUSG00000016028
10383684	2.44334	0.000281569	Limk2	10431601	Arsa	arylsulfatase A	11883	ENSMUSG00000022620
10383819	5.03689	0.00144559	Sec14l2	10431697	Abcd2	ATP-binding cassette, sub-family D (ALD), member 2	26874	ENSMUSG00000055782
10384064	3.21621	0.0018831	Camk2b	10432886	Krt4	keratin 4	16682	ENSMUSG00000059668
10385083	46.7152	0.000532259	Gabrp	10433264	Glis2	GLIS family zinc finger 2	83396	ENSMUSG00000014303
10385826	2.6012	0.000506866	Sowaha	10433462	Pmm2	phosphomannomutase 2	54128	ENSMUSG00000022711
10386197	28.9622	0.00115509	2210407C18Rik	10433735	Abcc1	ATP-binding cassette, sub-family C (CFTR/MRP), member 1	17250	ENSMUSG00000023088
10386455	3.20439	0.0017882	Rasd1	10433904	Yars2	tyrosyl-tRNA synthetase 2 (mitochondrial)	70120	ENSMUSG00000022792
10387138	3.00859	0.00234181	Usp43	10433929	Ppm1f	protein phosphatase 1F (PP2C domain containing)	68606	ENSMUSG00000026181
10387170	-3.24456	0.00237157	Ntn1	10434229	Cldn5	claudin 5	12741	ENSMUSG00000041378
10387648	6.71891	0.00189049	Tmem102	10434629	Map3k13	mitogen-activated protein kinase kinase kinase 13	71751	ENSMUSG00000033618
10387668	5.2351	0.00165695	Tnk1	10434758	St6gal1	beta galactoside alpha 2,6 sialyltransferase 1	20440	ENSMUSG00000022885
10387821	6.37963	0.000970359	Alox12	10434845	Il1rap	interleukin 1 receptor accessory protein	16180	ENSMUSG00000022514
10388194	3.42405	0.00211227	Spns2	10434925	Hes1	hairy and enhancer of split 1 (Drosophila)	15205	ENSMUSG00000022528
10389022	3.45317	0.000259523	Myo1d	10434932	Fam43a	family with sequence similarity 43, member A	224093	ENSMUSG00000046546
10389025	2.93618	0.00135964	Myo1d	10434934	Bdh1	3-hydroxybutyrate dehydrogenase, type 1	71911	ENSMUSG00000046598
10389214	-3.48186	1.72551e-05	Ccl9	10435288	Muc13	mucin 13, epithelial transmembrane	17063	ENSMUSG00000022824
10390196	59.2486	0.000245592	B4galnt2	10435514	Ildr1	immunoglobulin-like domain containing receptor 1	106347	ENSMUSG00000022900
10390860	7.73283	0.00119666	Krt23	10435565	Hcls1	hematopoietic cell specific Lyn substrate 1	15163	ENSMUSG00000022831
10391025	16.7272	0.00145258	Krt15	10436372	Dcbld2	discoidin, CUB and LCCL domain containing 2	73379	ENSMUSG00000035107
10391084	2.17282	0.00112231	Hap1	10436500	Gbe1	glucan (1,4-alpha-), branching enzyme 1	74185	ENSMUSG00000022707
10391103	3.28083	0.00273936	Jup	10436608	Cxadr	coxsackie virus and adenovirus receptor	13052	ENSMUSG00000022865
10391561	3.52636	0.000632578	Pyy	10437191	B3galt5	UDP-Gal:betaGlcNAc beta 1,3-galactosyltransferase, polypeptide 5	93961	ENSMUSG00000074892
10391762	-2.98702	0.00185266	Gjc1	10437195	Igsf5	immunoglobulin superfamily, member 5	72058	ENSMUSG00000000159
10392484	-3.14467	0.000604777	Abca8b	10437804	Pla2g10	phospholipase A2, group X	26565	ENSMUSG00000022683
10392560	-3.0408	3.72296e-05	Abca9	10437945	Mcm4	minichromosome maintenance deficient 4 homolog (S. cerevisiae)	17217	ENSMUSG00000022673
10392815	-2.61649	0.000960359	AF251705	10438189	Slc7a4	solute carrier family 7 (cationic amino acid transporter, y+ system), member 4	224022	ENSMUSG00000022756
10392910	5.43596	0.00215406	C630004H02Rik	10438530	Clcn2	chloride channel 2	12724	ENSMUSG00000022843
10393047	-2.08267	0.00093744	Galk1	10438592	Liph	lipase, member H	239759	ENSMUSG00000044626
10393106	-2.5591	0.000101822	Trim47	10438690	Rfc4	replication factor C (activator 1) 4	106344	ENSMUSG00000022881
10393166	3.72131	0.00200133	St6galnac2	10439087	Muc20	mucin 20	224116	ENSMUSG00000035638
10393449	-2.06184	0.000936591	Socs3	10439312	Cd86	CD86 antigen	12524	ENSMUSG00000022901
10393926	4.75187	0.00134131	Dcxr	10439321	Slc15a2	solute carrier family 15 (H+/peptide transporter), member 2	57738	ENSMUSG00000022899
10394060	20.8673	0.00141732	Sectm1b	10439583	Sidt1	SID1 transmembrane family, member 1	320007	ENSMUSG00000022696
10395365	50.419	0.00111325	Agr2	10439660	Gm609	predicted gene 609	208166	ENSMUSG00000053182
10395553	-5.14354	0.00247284	Nrcam	10439667	BC016579	cDNA sequence, BC016579	212998	ENSMUSG00000033187
10395875	10.8807	0.00133473	4921506M07Rik	10439798	Dzip3	DAZ interacting protein 3, zinc finger	224170	ENSMUSG00000064061
10395925	14.6815	0.00036405	Mia2	10440002	Gpr128	G protein-coupled receptor 128	239853	ENSMUSG00000022755
10396800	8.08361	0.000684569	Plekhh1	10440647	Cldn8	claudin 8	54420	ENSMUSG00000050520
10397172	2.44703	0.0014157	Acot6	10441244	Fam3b	family with sequence similarity 3, member B	52793	ENSMUSG00000022938
10397645	-3.16784	0.000677553	Gpr65	10441254	Tmprss2	transmembrane protease, serine 2	50528	ENSMUSG00000000385
10398907	-2.54259	0.00275865	Pld4	10441270	Ripk4	receptor-interacting serine-threonine kinase 4	72388	ENSMUSG00000005251
10399046	-3.13525	0.000463623	Vipr2	10441902	Smoc2	SPARC related modular calcium binding 2	64074	ENSMUSG00000023886
10399189	3.91691	0.00199558	Sp8	10442311	Ccdc64b	coiled-coil domain containing 64B	212733	ENSMUSG00000043782
10399636	-2.41049	0.000577981	Sp8	10442357	Prss32	protease, serine, 32	69814	ENSMUSG00000048992
10400023	4.70275	0.00143772	Tspan13	10442396	Abca3	ATP-binding cassette, sub-family A (ABC1), member 3	27410	ENSMUSG00000024130
10400095	-2.29547	0.00261461	Ifrd1	10442565	Noxo1	NADPH oxidase organizer 1	71893	ENSMUSG00000019320
10400984	14.0691	0.000851805	Tmem30b	10443408	Mapk13	mitogen-activated protein kinase 13	26415	ENSMUSG00000004864
10401035	2.01912	0.00247114	Esr2	10443764	Slc37a1	solute carrier family 37 (glycerol-3-phosphate transporter), member 1	224674	ENSMUSG00000024036
10401109	22.695	0.000458684	Esr2	10443786	Pde9a	phosphodiesterase 9A	18585	ENSMUSG00000041119
10401149	3.85592	0.00203561	Plek2	10444352	Notch4	notch 4	18132	ENSMUSG00000015468
10401166	2.03331	0.000157622	Pigh	10444554	Slc44a4	solute carrier family 44, member 4	70129	ENSMUSG00000007034
10401935	10.5939	0.00165717	Pigh	10444595	Lsm2	LSM2 homolog, U6 small nuclear RNA associated (S. cerevisiae)	27756	ENSMUSG00000007050
10402268	-2.20314	0.000816924	Lgmn	10444665	Ddah2	dimethylarginine dimethylaminohydrolase 2	51793	ENSMUSG00000007039
10402353	4.77688	0.00279203	Ifi27l2b	10444680	Ly6g6e	lymphocyte antigen 6 complex, locus G6E	70274	ENSMUSG00000013766
10402390	5.36685	0.000372537	Serpina1b	10444802	H2-Q2	histocompatibility 2, Q region locus 2	15013	ENSMUSG00000091705
10402399	2.78225	0.000195351	Serpina1b	10444932	Ppp1r18	protein phosphatase 1, regulatory subunit 18	76448	ENSMUSG00000034595
10402409	5.77089	0.000202823	Serpina1b	10445053	Trim31	tripartite motif-containing 31	224762	ENSMUSG00000058063
10402473	16.2588	0.00029077	Clmn	10445251	Gpr110	G protein-coupled receptor 110	77596	ENSMUSG00000041293
10402575	17.9847	0.000194414	Degs2	10445293	Pla2g7	phospholipase A2, group VII (platelet-activating factor acetylhydrolase, plasma)	27226	ENSMUSG00000023913
10402783	-2.34363	0.0027287	Degs2	10445678	AI661453	expressed sequence AI661453	224833	ENSMUSG00000034382
10402787	-2.19301	0.00279681	Degs2	10445781	Trem2	triggering receptor expressed on myeloid cells 2	83433	ENSMUSG00000023992
10403821	4.29905	0.000703867	Degs2	10446224	Crb3	crumbs homolog 3 (Drosophila)	224912	ENSMUSG00000044279
10404061	-2.54269	0.000218095	Hist1h2bb	10446282	Emr1	EGF-like module containing, mucin-like, hormone receptor-like sequence 1	13733	ENSMUSG00000004730
10404606	-2.19721	0.000397195	Ly86	10446763	Lbh	limb-bud and heart	77889	ENSMUSG00000024063
10404649	23.608	0.000957066	Dsp	10447239	Abcg8	ATP-binding cassette, sub-family G (WHITE), member 8	67470	ENSMUSG00000024254
10404700	2.3022	0.000190246	Dsp	10447383	Epcam	epithelial cell adhesion molecule	17075	ENSMUSG00000045394
10404874	2.4363	0.00177883	Mylip	10447602	Ezr	ezrin	22350	ENSMUSG00000052397
10405189	-3.58527	0.000143482	Mylip	10447786	Slc22a1	solute carrier family 22 (organic cation transporter), member 1	20517	ENSMUSG00000023829
10405216	-2.52302	0.000565214	Syk	10447938	Dact2	dapper homolog 2, antagonist of beta-catenin (xenopus)	240025	ENSMUSG00000048826
10405303	6.94762	0.000373157	Cdhr2	10448471	Dnase1l2	deoxyribonuclease 1-like 2	66705	ENSMUSG00000024136
10405779	3.32196	0.000861217	Cdhr2	10449377	Spdef	SAM pointed domain containing ets transcription factor	30051	ENSMUSG00000024215
10406229	2.22667	0.00285521	Pcsk1	10449657	Tff3	trefoil factor 3, intestinal	21786	ENSMUSG00000024029
10406434	-2.47179	0.00125497	Mef2c	10450501	Tnf	tumor necrosis factor	21926	ENSMUSG00000024401
10406581	-2.02698	0.00182058	Dhfr	10450784	H2-M9	histocompatibility 2, M region locus 9	14997	ENSMUSG00000067201
10406598	3.45779	0.000651039	Serinc5	10450790	H2-M1	histocompatibility 2, M region locus 1	224756	ENSMUSG00000037334
10407072	19.4743	0.000370725	Elovl7	10450904	Scoc	short coiled-coil protein	56367	ENSMUSG00000063253
10407940	3.79158	0.00160797	Elovl7	10451818	Sult1c2	sulfotransferase family, cytosolic, 1C, member 2	69083	ENSMUSG00000023122
10408251	3.72769	0.00286101	Slc17a4	10451893	Stap2	signal transducing adaptor family member 2	106766	ENSMUSG00000038781
10408280	2.88124	0.000832081	Lrrc16a	10452566	Themis3	thymocyte selection associated family member 3	74556	ENSMUSG00000024105
10408666	-2.57153	0.00010175	Rpp40	10453318	Abcg5	ATP-binding cassette, sub-family G (WHITE), member 5	27409	ENSMUSG00000040505
10408693	-5.96262	1.71293e-05	F13a1	10453629	9430020K01Rik	RIKEN cDNA 9430020K01 gene	240185	ENSMUSG00000033960
10408739	2.3805	0.000144963	F13a1	10454015	Ttc39c	tetratricopeptide repeat domain 39C	72747	ENSMUSG00000024424
10409118	6.16654	0.00177113	Wnk2	10454192	Ttr	transthyretin	22139	ENSMUSG00000061808
10409314	3.34172	0.00117857	Msx2	10454580	Bin1	bridging integrator 1	30948	ENSMUSG00000024381
10409502	-2.51932	0.00190273	Dok3	10454881	0610010O12Rik	RIKEN cDNA 0610010O12 gene	66060	ENSMUSG00000046727
10409567	-3.04894	0.000496965	Tifab	10456071	Csf1r	colony stimulating factor 1 receptor	12978	ENSMUSG00000024621
10409713	25.6001	0.000341265	Slc28a3	10456248	Onecut2	one cut domain, family member 2	225631	ENSMUSG00000045991
10409767	3.56992	0.0011386	Golm1	10456545	Ccdc68	coiled-coil domain containing 68	381175	ENSMUSG00000038903
10409990	-2.32735	0.00035081	Golm1	10456556	Stard6	StAR-related lipid transfer (START) domain containing 6	170461	ENSMUSG00000079608
10409999	4.87066	0.000698359	Fbp2	10456653	Myo5b	myosin VB	17919	ENSMUSG00000025885
10410007	5.91936	0.00198213	Fbp1	10457686	Dsc2	desmocollin 2	13506	ENSMUSG00000024331
10410695	-2.13977	0.00217941	Rhobtb3	10457967	Myo7b	myosin VIIB	17922	ENSMUSG00000024388
10411611	7.25552	0.00161081	Naip5	10458028	Gypc	glycophorin C	71683	ENSMUSG00000090523
10411622	11.958	0.00111428	Naip5	10458498	Arap3	ArfGAP with RhoGAP domain, ankyrin repeat and PH domain 3	106952	ENSMUSG00000024451
10411633	7.52899	0.002535	Naip1	10458560	Fgf1	fibroblast growth factor 1	14164	ENSMUSG00000036585
10411668	12.6373	0.000831456	Ocln	10459552	Spire1	spire homolog 1 (Drosophila)	68166	ENSMUSG00000024533
10411680	7.21401	0.00120944	Marveld2	10459620	Rab27b	RAB27b, member RAS oncogene family	80718	ENSMUSG00000024511
10411958	4.33714	0.000874764	Rnf180	10459643	4930503L19Rik	RIKEN cDNA 4930503L19 gene	269033	ENSMUSG00000044906
10412123	-2.3051	0.000704021	Ncf2	10459730	Me2	malic enzyme 2, NAD(+)-dependent, mitochondrial	107029	ENSMUSG00000024556
10412267	10.2302	0.000181944	Itga2	10459999	Sall3	sal-like 3 (Drosophila)	20689	ENSMUSG00000024565
10413517	6.18854	0.00021497	Chdh	10460385	Clcf1	cardiotrophin-like cytokine factor 1	56708	ENSMUSG00000040663
10413951	-2.73871	0.000160802	Arhgap22	10460423	Spnb3	spectrin beta 3	20743	ENSMUSG00000067889
10414137	-5.00118	0.000683892	Grid1	10460833	Ehd1	EH-domain containing 1	13660	ENSMUSG00000024772
10414417	-2.18363	0.00244465	Peli2	10461614	Ms4a6c	membrane-spanning 4-domains, subfamily A, member 6C	73656	ENSMUSG00000079419
10414651	2.33041	0.00140439	G630016D24Rik	10461622	Ms4a6b	membrane-spanning 4-domains, subfamily A, member 6B	69774	ENSMUSG00000024677
10415081	23.6085	0.000622705	G630016D24Rik	10461721	Mpeg1	macrophage expressed gene 1	17476	ENSMUSG00000046805
10415604	2.26695	0.00159184	G630016D24Rik	10461723	Fam111a	family with sequence similarity 111, member A	107373	ENSMUSG00000024691
10416057	14.4623	0.000198557	Clu	10462195	Kank1	KN motif and ankyrin repeat domains 1	107351	ENSMUSG00000032702
10416181	-6.55453	0.00033538	Stc1	10462881	O3far1	omega-3 fatty acid receptor 1	107221	ENSMUSG00000054200
10416302	2.94125	0.000333253	Hr	10462918	Tmem20	transmembrane protein 20	240660	ENSMUSG00000044026
10416777	5.82774	0.000497267	Klf5	10463430	Sema4g	sema domain, immunoglobulin domain (Ig), transmembrane domain (TM) and short cytoplasmic domain, (semaphorin) 4G	26456	ENSMUSG00000025207
10416800	4.38922	4.22681e-05	Lmo7	10464084	Tcf7l2	transcription factor 7 like 2, T cell specific, HMG box	21416	ENSMUSG00000024985
10417124	2.38562	0.000241866	Lmo7	10464137	9930023K05Rik	RIKEN cDNA 9930023K05 gene	226245	ENSMUSG00000035818
10417273	-2.38362	0.00246993	Lmo7	10464391	Emx2	empty spiracles homeobox 2	13797	ENSMUSG00000043969
10417517	3.7493	6.0645e-05	Lmo7	10464672	Ssh3	slingshot homolog 3 (Drosophila)	245857	ENSMUSG00000034616
10417568	33.8701	0.00121863	Oit1	10464999	Cst6	cystatin E/M	73720	ENSMUSG00000024846
10417798	5.85151	0.00146871	Kcnk5	10465132	Sipa1	signal-induced proliferation associated gene 1	20469	ENSMUSG00000056917
10418185	2.22817	0.00165819	Kcnk5	10465651	Mark2	MAP/microtubule affinity-regulating kinase 2	13728	ENSMUSG00000024969
10418198	2.24676	0.00181032	Kcnk5	10466110	Ms4a10	membrane-spanning 4-domains, subfamily A, member 10	69826	ENSMUSG00000024731
10418210	2.25174	0.00179796	Kcnk5	10466210	Ms4a6d	membrane-spanning 4-domains, subfamily A, member 6D	68774	ENSMUSG00000024679
10418341	2.94028	0.000230457	Il17rb	10466530	Pcsk5	proprotein convertase subtilisin/kexin type 5	18552	ENSMUSG00000024713
10418506	-3.02176	0.000218375	Stab1	10466779	Pip5k1b	phosphatidylinositol-4-phosphate 5-kinase, type 1 beta	18719	ENSMUSG00000024867
10419563	17.3018	0.000472402	Rnase1	10466947	Ermp1	endoplasmic reticulum metallopeptidase 1	226090	ENSMUSG00000046324
10419874	2.52943	0.000803037	Slc22a17	10467153	Slc16a12	solute carrier family 16 (monocarboxylic acid transporters), member 12	240638	ENSMUSG00000009378
10420165	7.87989	0.000890315	Cideb	10467766	Loxl4	lysyl oxidase-like 4	67573	ENSMUSG00000025185
10420362	11.1028	0.000921155	Gjb2	10467768	Loxl4	lysyl oxidase-like 4	67573	ENSMUSG00000025185
10420532	2.50807	0.000825741	Atp8a2	10467887	Cpn1	carboxypeptidase N, polypeptide 1	93721	ENSMUSG00000025196
10420596	4.97905	0.00109221	Tnfrsf19	10469020	Bend7	BEN domain containing 7	209645	ENSMUSG00000048186
10420846	4.393	0.00143283	Fzd3	10469358	Mrc1	mannose receptor, C type 1	17533	ENSMUSG00000026712
10421970	5.06336	0.000954959	Fzd3	10469571	Otud1	OTU domain containing 1	71198	ENSMUSG00000043415
10422009	2.70777	0.00206058	Fzd3	10469581	Etl4	enhancer trap locus 4	208618	ENSMUSG00000036617
10422272	2.08101	0.000104988	Sox21	10469695	Apbb1ip	amyloid beta (A4) precursor protein-binding, family B, member 1 interacting protein	54519	ENSMUSG00000026786
10423024	6.4536	0.00273066	Capsl	10469923	Entpd8	ectonucleoside triphosphate diphosphohydrolase 8	72090	ENSMUSG00000036813
10423388	2.26508	5.83123e-05	Dnahc5	10469984	Lrrc26	leucine rich repeat containing 26	227618	ENSMUSG00000026961
10423770	12.0253	0.000883553	Grhl2	10470182	Bmyc	brain expressed myelocytomatosis oncogene	107771	ENSMUSG00000049086
10423902	-4.50925	0.00156015	Zfpm2	10471036	Dolpp1	dolichyl pyrophosphate phosphatase 1	57170	ENSMUSG00000026856
10424113	24.3612	0.00202017	Mal2	10471424	Fam102a	family with sequence similarity 102, member A	98952	ENSMUSG00000039157
10424686	4.55721	0.000413273	Mal2	10471599	D730039F16Rik	RIKEN cDNA D730039F16 gene	77996	ENSMUSG00000026870
10425053	-2.80046	0.000313926	Ncf4	10472181	Galnt5	UDP-N-acetyl-alpha-D-galactosamine:polypeptide N-acetylgalactosaminyltransferase 5	241391	ENSMUSG00000026828
10425066	-2.32777	0.00212772	Csf2rb	10472398	Scn2a1	sodium channel, voltage-gated, type II, alpha 1	110876	ENSMUSG00000075318
10425333	5.9012	0.000619177	Apobec3	10472538	Dhrs9	dehydrogenase/reductase (SDR family) member 9	241452	ENSMUSG00000027068
10425354	2.37344	0.00235987	Mgat3	10473809	Sfpi1	SFFV proviral integration 1	20375	ENSMUSG00000002111
10426261	-2.81552	0.00169163	Shank3	10474361	Mpped2	metallophosphoesterase domain containing 2	77015	ENSMUSG00000016386
10426383	19.6377	0.0010293	Muc19	10474419	Lgr4	leucine-rich repeat-containing G protein-coupled receptor 4	107515	ENSMUSG00000050199
10426385	11.313	0.00149381	Muc19	10474526	Lpcat4	lysophosphatidylcholine acyltransferase 4	99010	ENSMUSG00000027134
10426544	-2.61149	0.000246825	Slc48a1	10474836	Ivd	isovaleryl coenzyme A dehydrogenase	56357	ENSMUSG00000027332
10427336	-2.21341	0.00126138	Nckap1l	10474936	Spint1	serine protease inhibitor, Kunitz type 1	20732	ENSMUSG00000027315
10427890	2.72702	0.00170119	Nckap1l	10475324	Ckmt1	creatine kinase, mitochondrial 1, ubiquitous	12716	ENSMUSG00000000308
10428089	8.07554	0.000344695	Nipal2	10476207	Atrn	attractin	11990	ENSMUSG00000027312
10428744	-2.42427	0.000421753	9130401M01Rik	10476952	Entpd6	ectonucleoside triphosphate diphosphohydrolase 6	12497	ENSMUSG00000033068
10428814	23.5539	0.000517065	9130401M01Rik	10476969	Pygb	brain glycogen phosphorylase	110078	ENSMUSG00000033059
10428943	2.1767	0.00143084	Gsdmc	10477022	Sdcbp2	syndecan binding protein (syntenin) 2	228765	ENSMUSG00000027456
10428955	45.4024	0.00185933	Gsdmc2	10477169	Id1	inhibitor of DNA binding 1	15901	ENSMUSG00000042745
10428960	49.94	0.000672469	Gsdmc3	10477370	Tomm20	translocase of outer mitochondrial membrane 20 homolog (yeast)	67952	ENSMUSG00000093904
10428973	33.5338	0.00063676	Gsdmc4	10478114	Arhgap40	Rho GTPase activating protein 40	545481	ENSMUSG00000074625
10428981	4.4019	0.00134354	Gsdmc4	10478389	Hnf4a	hepatic nuclear factor 4, alpha	15378	ENSMUSG00000017950
10429128	-2.83416	0.00118931	Sla	10478525	Wfdc2	WAP four-disulfide core domain 2	67701	ENSMUSG00000017723
10429160	-3.32516	0.00250095	St3gal1	10478698	Eya2	eyes absent 2 homolog (Drosophila)	14049	ENSMUSG00000017897
10429528	2.98748	0.00174362	Ly6k	10478854	Slc9a8	solute carrier family 9 (sodium/hydrogen exchanger), member 8	77031	ENSMUSG00000039463
10429588	5.56861	0.000205378	9030619P08Rik	10478890	Cebpb	CCAAT/enhancer binding protein (C/EBP), beta	12608	ENSMUSG00000056501
10429691	7.57123	0.000278967	Fam83h	10478907	Pard6b	par-6 (partitioning defective 6) homolog beta (C. elegans)	58220	ENSMUSG00000044641
10429968	9.94662	0.000102662	Fam83h	10478928	Tshz2	teashirt zinc finger family member 2	228911	ENSMUSG00000047907
10430006	36.5046	0.000122558	Slc39a4	10479247	9030418K01Rik	RIKEN cDNA 9030418K01 gene	71532	ENSMUSG00000070476
10430255	-3.64697	0.000208911	Foxred2	10479463	Slc17a9	solute carrier family 17, member 9	228993	ENSMUSG00000023393
10430319	9.54239	0.000625688	Tst	10479833	Optn	optineurin	71648	ENSMUSG00000026672
10430425	28.8172	0.000833309	Lgals2	10479925	5430407P10Rik	RIKEN cDNA 5430407P10 gene	227545	ENSMUSG00000045319
10430645	5.82555	0.000223554	Lgals2	10480003	Itih2	inter-alpha trypsin inhibitor, heavy chain 2	16425	ENSMUSG00000037254
10430647	2.51402	0.000903066	Lgals2	10480347	Pip4k2a	phosphatidylinositol-5-phosphate 4-kinase, type II, alpha	18718	ENSMUSG00000026737
10430931	-2.23219	0.00191244	Nfam1	10480585	Noxa1	NADPH oxidase activator 1	241275	ENSMUSG00000036805
10431229	4.3876	0.000902711	Celsr1	10481627	Lcn2	lipocalin 2	16819	ENSMUSG00000026822
10431601	-2.94554	0.00276543	Arsa	10482059	Ggta1	glycoprotein galactosyltransferase alpha 1, 3	14594	ENSMUSG00000035778
10431697	-6.18516	0.00020787	Abcd2	10483000	Itgb6	integrin beta 6	16420	ENSMUSG00000026971
10432176	-3.85079	9.35459e-06	Abcd2	10483046	Dpp4	dipeptidylpeptidase 4	13482	ENSMUSG00000035000
10432178	-2.55701	0.000282231	Abcd2	10483249	Galnt3	UDP-N-acetyl-alpha-D-galactosamine:polypeptide N-acetylgalactosaminyltransferase 3	14425	ENSMUSG00000026994
10432886	47.9473	0.000572311	Krt4	10483326	Scn9a	sodium channel, voltage-gated, type IX, alpha	20274	ENSMUSG00000075316
10433264	-2.21873	0.00108411	Glis2	10483679	Gpr155	G protein-coupled receptor 155	68526	ENSMUSG00000041762
10433462	2.35	0.00210024	Pmm2	10484307	Frzb	frizzled-related protein	20378	ENSMUSG00000027004
10433735	-2.04524	0.00163973	Abcc1	10484371	Calcrl	calcitonin receptor-like	54598	ENSMUSG00000059588
10433904	-2.20796	4.56781e-05	Yars2	10484503	Lrrc55	leucine rich repeat containing 55	241528	ENSMUSG00000075224
10433929	-2.30891	7.21545e-06	Ppm1f	10485131	Gyltl1b	glycosyltransferase-like 1B	228366	ENSMUSG00000040434
10434229	-3.61344	0.000373038	Cldn5	10485445	Ehf	ets homologous factor	13661	ENSMUSG00000012350
10434629	2.56544	0.000830209	Map3k13	10485711	Fibin	fin bud initiation factor homolog (zebrafish)	67606	ENSMUSG00000074971
10434758	-2.71389	0.000405971	St6gal1	10486448	Pla2g4f	phospholipase A2, group IVF	271844	ENSMUSG00000046971
10434845	-4.20855	0.000184306	Il1rap	10487011	Gatm	glycine amidinotransferase (L-arginine:glycine amidinotransferase)	67092	ENSMUSG00000027199
10434925	2.42071	0.000999449	Hes1	10487894	Rassf2	Ras association (RalGDS/AF-6) domain family member 2	215653	ENSMUSG00000027339
10434932	-2.82668	4.5016e-05	Fam43a	10487994	Fermt1	fermitin family homolog 1 (Drosophila)	241639	ENSMUSG00000027356
10434934	3.20727	0.00171699	Bdh1	10488965	Fer1l4	fer-1-like 4 (C. elegans)	74562	ENSMUSG00000013338
10435288	36.8398	0.000428912	Muc13	10489266	Chd6	chromodomain helicase DNA binding protein 6	71389	ENSMUSG00000057133
10435514	10.9625	0.00113322	Ildr1	10489434	Wfdc12	WAP four-disulfide core domain 12	192200	ENSMUSG00000042845
10435565	-2.11477	0.00136027	Hcls1	10489985	Atp9a	ATPase, class II, type 9A	11981	ENSMUSG00000027546
10436372	-3.15916	0.00282224	Dcbld2	10490350	Ppp1r3d	protein phosphatase 1, regulatory subunit 3D	228966	ENSMUSG00000049999
10436500	-3.04038	0.000147326	Gbe1	10490384	Lama5	laminin, alpha 5	16776	ENSMUSG00000015647
10436608	6.58383	0.00188533	Cxadr	10490473	BC066135	cDNA sequence BC066135	271887	ENSMUSG00000038980
10437191	3.74909	0.0011322	B3galt5	10490724	Samd10	sterile alpha motif domain containing 10	229011	ENSMUSG00000038605
10437195	8.18925	0.000708206	Igsf5	10490755	Hnf4g	hepatocyte nuclear factor 4, gamma	30942	NA
10437804	4.14782	0.000770432	Pla2g10	10490794	Pkia	protein kinase inhibitor, alpha	18767	ENSMUSG00000027499
10437945	-2.00824	0.000575688	Mcm4	10490838	Fabp5	fatty acid binding protein 5, epidermal	16592	ENSMUSG00000027533
10438189	5.34126	0.00195702	Slc7a4	10490845	Chmp4c	charged multivesicular body protein 4C	66371	ENSMUSG00000027536
10438530	2.91342	0.000291238	Clcn2	10490923	Car2	carbonic anhydrase 2	12349	ENSMUSG00000027562
10438592	9.30557	0.00125093	Liph	10491091	Tnfsf10	tumor necrosis factor (ligand) superfamily, member 10	22035	ENSMUSG00000039304
10438690	-2.19147	0.00209115	Rfc4	10491182	Eif5a2	eukaryotic translation initiation factor 5A2	208691	ENSMUSG00000050192
10439087	9.27542	0.000870018	Muc20	10491354	Zfp639	zinc finger protein 639	67778	NA
10439312	-2.71507	0.000656516	Cd86	10492335	Rap2b	RAP2B, member of RAS oncogene family	74012	ENSMUSG00000036894
10439321	5.03114	0.000930274	Slc15a2	10492341	Arhgef26	Rho guanine nucleotide exchange factor (GEF) 26	622434	ENSMUSG00000036885
10439583	9.22571	0.000825599	Sidt1	10492890	Lrba	LPS-responsive beige-like anchor	80877	ENSMUSG00000028080
10439660	6.6394	0.000326319	Gm609	10493382	Pklr	pyruvate kinase liver and red blood cell	18770	ENSMUSG00000041237
10439667	7.5632	0.00144075	BC016579	10493604	She	src homology 2 domain-containing transforming protein E	214547	ENSMUSG00000046280
10439798	-2.91119	0.0014447	Dzip3	10493794	S100a14	S100 calcium binding protein A14	66166	ENSMUSG00000042306
10439881	-3.7541	1.24048e-05	Dzip3	10493860	Sprr2b	small proline-rich protein 2B	20756	ENSMUSG00000050092
10440002	59.9713	5.88456e-05	Gpr128	10494023	Rorc	RAR-related orphan receptor gamma	19885	ENSMUSG00000028150
10440647	25.3112	0.000410822	Cldn8	10494536	Pdzk1	PDZ domain containing 1	59020	ENSMUSG00000038298
10441244	18.4497	0.00096455	Fam3b	10494636	Reg4	regenerating islet-derived family, member 4	67709	ENSMUSG00000027876
10441254	33.3862	0.00125954	Tmprss2	10494761	Vtcn1	V-set domain containing T cell activation inhibitor 1	242122	ENSMUSG00000051076
10441270	5.95295	0.00290906	Ripk4	10495223	Eps8l3	EPS8-like 3	99662	ENSMUSG00000040600
10441902	7.23307	0.000590743	Smoc2	10495869	Tram1l1	translocation associated membrane protein 1-like 1	229801	ENSMUSG00000044528
10442311	2.66553	0.00184537	Ccdc64b	10496001	Cfi	complement component factor i	12630	ENSMUSG00000058952
10442357	15.9014	0.000332735	Prss32	10496324	Slc39a8	solute carrier family 39 (metal ion transporter), member 8	67547	ENSMUSG00000053897
10442396	2.90381	0.00129163	Abca3	10496919	Usp33	ubiquitin specific peptidase 33	170822	ENSMUSG00000025437
10442565	10.0902	0.000197879	Noxo1	10497296	Slc10a5	solute carrier family 10 (sodium/bile acid cotransporter family), member 5	241877	ENSMUSG00000058921
10443408	7.94707	0.00083556	Mapk13	10498210	Nbea	neurobeachin	26422	ENSMUSG00000027799
10443764	6.56214	0.000336353	Slc37a1	10498371	P2ry12	purinergic receptor P2Y, G-protein coupled 12	70839	ENSMUSG00000036353
10443786	12.5099	7.3606e-05	Pde9a	10498620	Trim59	tripartite motif-containing 59	66949	ENSMUSG00000034317
10444352	-3.14689	0.000514606	Notch4	10499168	Kirrel	kin of IRRE like (Drosophila)	170643	ENSMUSG00000041734
10444554	37.2882	0.000313117	Slc44a4	10499189	Fcrls	Fc receptor-like S, scavenger receptor	80891	ENSMUSG00000015852
10444595	-2.12146	0.000195337	Lsm2	10499348	Tmem79	transmembrane protein 79	71913	ENSMUSG00000001420
10444665	-2.65463	0.000631787	Ddah2	10499354	Bglap-rs1	bone gamma-carboxyglutamate protein, related sequence 1	12095	ENSMUSG00000074489
10444680	2.76722	0.00275835	Ly6g6e	10499412	Rab25	RAB25, member RAS oncogene family	53868	ENSMUSG00000008601
10444802	2.95614	0.00163408	H2-Q2	10499909	Lce6a	late cornified envelope 6A	78382	ENSMUSG00000086848
10444932	-3.05273	0.00192151	Ppp1r18	10500021	Cgn	cingulin	70737	ENSMUSG00000068876
10445053	11.7578	0.000271664	Trim31	10500100	Tnfaip8l2	tumor necrosis factor, alpha-induced protein 8-like 2	69769	ENSMUSG00000013707
10445251	4.06815	0.00164582	Gpr110	10500295	Plekho1	pleckstrin homology domain containing, family O member 1	67220	ENSMUSG00000015745
10445293	-4.07346	0.00139946	Pla2g7	10501020	Chi3l3	chitinase 3-like 3	12655	ENSMUSG00000040809
10445678	3.36411	0.00176987	AI661453	10501063	Cd53	CD53 antigen	12508	ENSMUSG00000040747
10445781	-3.94153	0.00126554	Trem2	10501074	Cym	chymosin	229697	ENSMUSG00000046213
10446224	3.96405	0.00100364	Crb3	10501164	Csf1	colony stimulating factor 1 (macrophage)	12977	ENSMUSG00000014599
10446282	-2.56086	0.00192857	Emr1	10501222	Gstm2	glutathione S-transferase, mu 2	14863	ENSMUSG00000040562
10446763	-3.52083	0.000711358	Lbh	10501319	Celsr2	cadherin, EGF LAG seven-pass G-type receptor 2 (flamingo homolog, Drosophila)	53883	ENSMUSG00000068740
10447239	8.66833	0.000354426	Abcg8	10501456	Fam102b	family with sequence similarity 102, member B	329739	ENSMUSG00000040339
10447383	43.9109	0.00044504	Epcam	10501811	Slc44a3	solute carrier family 44, member 3	213603	ENSMUSG00000039865
10447602	5.80241	0.0018808	Ezr	10501832	Abcd3	ATP-binding cassette, sub-family D (ALD), member 3	19299	ENSMUSG00000028127
10447786	6.81764	0.00122922	Slc22a1	10501971	Ank2	ankyrin 2, brain	109676	ENSMUSG00000032826
10447938	2.17964	0.000957134	Dact2	10502156	Ccdc109b	coiled-coil domain containing 109B	66815	ENSMUSG00000027994
10448471	4.49113	0.00198412	Dnase1l2	10502273	Arhgef38	Rho guanine nucleotide exchange factor (GEF) 38	77669	ENSMUSG00000040969
10449377	6.21444	0.0016445	Spdef	10502279	Arhgef38	Rho guanine nucleotide exchange factor (GEF) 38	77669	ENSMUSG00000040969
10449657	56.1242	7.57553e-05	Tff3	10502622	Clca3	chloride channel calcium activated 3	23844	ENSMUSG00000028255
10450363	-2.0445	0.00157306	Tff3	10502766	Lphn2	latrophilin 2	99633	ENSMUSG00000028184
10450374	4.86189	0.00115384	Tff3	10502816	Gipc2	GIPC PDZ domain containing family, member 2	54120	ENSMUSG00000039131
10450501	2.81083	0.000710834	Tnf	10502845	Fam73a	family with sequence similarity 73, member A	215708	ENSMUSG00000054942
10450784	-6.50562	0.000300912	H2-M9	10503341	Cdh17	cadherin 17	12557	ENSMUSG00000028217
10450790	-5.44359	0.000305789	H2-M1	10503410	Tmem64	transmembrane protein 64	100201	ENSMUSG00000043252
10450904	-2.70199	0.000145542	Scoc	10503448	Mmp16	matrix metallopeptidase 16	17389	ENSMUSG00000028226
10451818	22.3806	0.000439725	Sult1c2	10504234	Unc13b	unc-13 homolog B (C. elegans)	22249	ENSMUSG00000028456
10451893	8.26816	0.00140067	Stap2	10505299	Bspry	B-box and SPRY domain containing	192120	ENSMUSG00000028392
10452566	2.19454	0.00235104	Themis3	10505931	Ift74	intraflagellar transport 74	67694	ENSMUSG00000028576
10453318	16.9726	0.000169254	Abcg5	10506004	Hook1	hook homolog 1 (Drosophila)	77963	ENSMUSG00000028572
10453629	-3.55882	0.000331904	9430020K01Rik	10506058	Inadl	InaD-like (Drosophila)	12695	ENSMUSG00000061859
10454015	-2.9551	0.000995026	Ttc39c	10506301	Lepr	leptin receptor	16847	ENSMUSG00000057722
10454192	14.2801	0.000158897	Ttr	10506583	Ttc22	tetratricopeptide repeat domain 22	230576	ENSMUSG00000034919
10454580	-2.07614	0.000418476	Bin1	10506968	Ttc39a	tetratricopeptide repeat domain 39A	230603	ENSMUSG00000028555
10454881	5.34031	0.0015647	0610010O12Rik	10507137	Pdzk1ip1	PDZK1 interacting protein 1	67182	ENSMUSG00000028716
10456071	-2.58185	0.000195987	Csf1r	10507273	Pik3r3	phosphatidylinositol 3 kinase, regulatory subunit, polypeptide 3 (p55)	18710	ENSMUSG00000028698
10456248	11.8532	0.000379953	Onecut2	10507347	Tesk2	testis-specific kinase 2	230661	ENSMUSG00000033985
10456361	2.12842	0.000343582	Onecut2	10507379	Zswim5	zinc finger, SWIM domain containing 5	74464	ENSMUSG00000033948
10456545	3.89125	0.00136092	Ccdc68	10507671	Guca2a	guanylate cyclase activator 2a (guanylin)	14915	ENSMUSG00000023247
10456556	-3.99053	0.000129181	Stard6	10507726	Cited4	Cbp/p300-interacting transactivator, with Glu/Asp-rich carboxy-terminal domain, 4	56222	ENSMUSG00000070803
10456653	9.27364	0.000755117	Myo5b	10508405	Tmem54	transmembrane protein 54	66260	ENSMUSG00000028786
10457686	9.42785	0.00231606	Dsc2	10508651	Sdc3	syndecan 3	20970	ENSMUSG00000025743
10457967	6.16387	0.000593872	Myo7b	10508663	Laptm5	lysosomal-associated protein transmembrane 5	16792	ENSMUSG00000028581
10458028	-3.09489	0.000175849	Gypc	10508883	1810019J16Rik	RIKEN cDNA 1810019J16 gene	69073	ENSMUSG00000037600
10458498	-2.09436	0.00199323	Arap3	10509053	Il28ra	interleukin 28 receptor alpha	242700	ENSMUSG00000062157
10458560	5.08338	0.00259703	Fgf1	10509063	Il22ra1	interleukin 22 receptor, alpha 1	230828	ENSMUSG00000037157
10459552	-2.72139	0.00230223	Spire1	10509071	Il22ra1	interleukin 22 receptor, alpha 1	230828	ENSMUSG00000037157
10459620	5.952	0.00115134	Rab27b	10509267	Wnt4	wingless-related MMTV integration site 4	22417	ENSMUSG00000036856
10459643	-3.16743	0.00238914	4930503L19Rik	10509273	Wnt4	wingless-related MMTV integration site 4	22417	ENSMUSG00000036856
10459730	-2.52283	0.000922041	Me2	10509410	Rap1gap	Rap1 GTPase-activating protein	110351	ENSMUSG00000041351
10459768	-2.81171	0.000151275	Me2	10509596	Rnf186	ring finger protein 186	66825	ENSMUSG00000070661
10459999	3.20528	0.00139493	Sall3	10509992	Hspb7	heat shock protein family, member 7 (cardiovascular)	29818	ENSMUSG00000006221
10460385	-2.25512	0.000841144	Clcf1	10510422	Casz1	castor zinc finger 1	69743	ENSMUSG00000028977
10460423	3.159	0.0018083	Spnb3	10510447	Casz1	castor zinc finger 1	69743	ENSMUSG00000028977
10460831	2.34326	0.000335386	Spnb3	10510482	Clstn1	calsyntenin 1	65945	ENSMUSG00000039953
10460833	-2.15517	0.000331352	Ehd1	10511258	Fam132a	family with sequence similarity 132, member A	67389	ENSMUSG00000023571
10461587	-8.09505	4.06379e-05	Ehd1	10511333	Plag1	pleiomorphic adenoma gene 1	56711	ENSMUSG00000003282
10461614	-3.24285	7.64359e-05	Ms4a6c	10511416	Tox	thymocyte selection-associated high mobility group box	252838	ENSMUSG00000041272
10461622	-3.73119	0.000101405	Ms4a6b	10511560	Esrp1	epithelial splicing regulatory protein 1	207920	ENSMUSG00000040728
10461636	-2.95124	0.000539197	Ms4a6b	10511580	Pdp1	pyruvate dehyrogenase phosphatase catalytic subunit 1	381511	ENSMUSG00000049225
10461721	-2.63633	0.00160322	Mpeg1	10511803	2610029I01Rik	RIKEN cDNA 2610029I01 gene	77032	ENSMUSG00000028251
10461723	-2.54559	0.000882433	Fam111a	10511923	Pm20d2	peptidase M20 domain containing 2	242377	ENSMUSG00000054659
10462195	2.05573	0.000399297	Kank1	10512640	Gne	glucosamine (UDP-N-acetyl)-2-epimerase/N-acetylmannosamine kinase	50798	ENSMUSG00000028479
10462881	8.61423	0.00134766	O3far1	10512774	Coro2a	coronin, actin binding protein 2A	107684	ENSMUSG00000028337
10462918	5.22288	0.000967531	Tmem20	10512892	Acnat1	acyl-coenzyme A amino acid N-acyltransferase 1	230161	ENSMUSG00000070985
10463430	3.8669	0.00180065	Sema4g	10513112	Epb4.1l4b	erythrocyte protein band 4.1-like 4b	54357	ENSMUSG00000028434
10464084	2.04368	0.000249843	Tcf7l2	10513139	Ptpn3	protein tyrosine phosphatase, non-receptor type 3	545622	ENSMUSG00000038764
10464137	28.7036	0.000362606	9930023K05Rik	10513141	Ptpn3	protein tyrosine phosphatase, non-receptor type 3	545622	ENSMUSG00000038764
10464391	-4.88307	0.00186914	Emx2	10513143	Ptpn3	protein tyrosine phosphatase, non-receptor type 3	545622	ENSMUSG00000038764
10464672	3.30859	0.00272971	Ssh3	10513145	Ptpn3	protein tyrosine phosphatase, non-receptor type 3	545622	ENSMUSG00000038764
10464999	-4.55971	0.00011906	Cst6	10513152	Ptpn3	protein tyrosine phosphatase, non-receptor type 3	545622	ENSMUSG00000038764
10465132	-2.44953	0.00029688	Sipa1	10513154	Ptpn3	protein tyrosine phosphatase, non-receptor type 3	545622	ENSMUSG00000038764
10465651	2.25997	0.000963295	Mark2	10513158	Ptpn3	protein tyrosine phosphatase, non-receptor type 3	545622	ENSMUSG00000038764
10466110	8.08506	0.000481182	Ms4a10	10513162	Ptpn3	protein tyrosine phosphatase, non-receptor type 3	545622	ENSMUSG00000038764
10466210	-5.75399	0.000140639	Ms4a6d	10513164	Ptpn3	protein tyrosine phosphatase, non-receptor type 3	545622	ENSMUSG00000038764
10466530	2.92052	0.00221623	Pcsk5	10513166	Ptpn3	protein tyrosine phosphatase, non-receptor type 3	545622	ENSMUSG00000038764
10466779	7.35979	0.000353167	Pip5k1b	10513544	Zfp37	zinc finger protein 37	22696	ENSMUSG00000028389
10466798	2.35876	0.00194945	Pip5k1b	10513922	Rasef	RAS and EF hand domain containing	242505	ENSMUSG00000043003
10466947	3.11344	0.00182296	Ermp1	10514000	Mpdz	multiple PDZ domain protein	17475	ENSMUSG00000028402
10467153	7.43347	0.000609375	Slc16a12	10514865	Acot11	acyl-CoA thioesterase 11	329910	ENSMUSG00000034853
10467766	-5.51086	0.000400455	Loxl4	10515220	Faah	fatty acid amide hydrolase	14073	ENSMUSG00000034171
10467768	-4.64142	0.00133625	Loxl4	10515282	Tspan1	tetraspanin 1	66805	ENSMUSG00000028699
10467887	3.73125	0.000546891	Cpn1	10516229	Utp11l	UTP11-like, U3 small nucleolar ribonucleoprotein, (yeast)	67205	ENSMUSG00000028907
10468081	-2.01918	0.000436024	Cpn1	10516590	Zbtb8a	zinc finger and BTB domain containing 8a	73680	ENSMUSG00000028807
10469020	2.29055	0.00227692	Bend7	10516765	Serinc2	serine incorporator 2	230779	ENSMUSG00000023232
10469358	-2.15686	0.00252671	Mrc1	10517067	Sfn	stratifin	55948	ENSMUSG00000047281
10469571	-2.03833	0.000161052	Otud1	10517213	Cnksr1	connector enhancer of kinase suppressor of Ras 1	194231	ENSMUSG00000028841
10469581	2.85069	0.0023539	Etl4	10517383	Nipal3	NIPA-like domain containing 3	74552	ENSMUSG00000028803
10469695	-3.0292	0.000425131	Apbb1ip	10517508	C1qb	complement component 1, q subcomponent, beta polypeptide	12260	ENSMUSG00000036905
10469923	7.09279	0.000823697	Entpd8	10517513	C1qc	complement component 1, q subcomponent, C chain	12262	ENSMUSG00000036896
10469984	66.3085	0.000253952	Lrrc26	10517517	C1qa	complement component 1, q subcomponent, alpha polypeptide	12259	ENSMUSG00000036887
10470182	3.59878	0.00209646	Bmyc	10518113	Kazn	kazrin, periplakin interacting protein	71529	ENSMUSG00000040606
10471036	2.00877	0.000106538	Dolpp1	10519012	Arhgef16	Rho guanine nucleotide exchange factor (GEF) 16	230972	ENSMUSG00000029032
10471424	2.33711	0.000563503	Fam102a	10519117	Prkcz	protein kinase C, zeta	18762	ENSMUSG00000029053
10471599	2.65272	0.00219186	D730039F16Rik	10519420	Akap9	A kinase (PRKA) anchor protein (yotiao) 9	100986	ENSMUSG00000040407
10471945	-2.47016	0.00123327	D730039F16Rik	10519555	Abcb1b	ATP-binding cassette, sub-family B (MDR/TAP), member 1B	18669	ENSMUSG00000028970
10472181	4.10502	0.00128741	Galnt5	10519905	Gnat3	guanine nucleotide binding protein, alpha transducing 3	242851	ENSMUSG00000028777
10472398	-3.03361	0.000480068	Scn2a1	10520126	Nos3	nitric oxide synthase 3, endothelial cell	18127	ENSMUSG00000028978
10472538	-4.45846	0.000738154	Dhrs9	10520388	Rbm33	RNA binding motif protein 33	381626	ENSMUSG00000048271
10473809	-2.75843	0.000928431	Sfpi1	10520574	Agbl5	ATP/GTP binding protein-like 5	231093	ENSMUSG00000029165
10474361	8.67545	0.0022608	Mpped2	10520982	Depdc5	DEP domain containing 5	277854	ENSMUSG00000037426
10474369	3.84145	0.00102058	Mpped2	10521038	Slc5a1	solute carrier family 5 (sodium/glucose cotransporter), member 1	20537	ENSMUSG00000011034
10474371	3.86039	0.00103231	Mpped2	10521481	Jakmip1	janus kinase and microtubule interacting protein 1	76071	ENSMUSG00000063646
10474419	8.37285	0.00152083	Lgr4	10521555	Lyar	Ly1 antibody reactive clone	17089	ENSMUSG00000067367
10474526	4.68929	0.00046461	Lpcat4	10521892	Slc34a2	solute carrier family 34 (sodium phosphate), member 2	20531	ENSMUSG00000029188
10474836	2.12002	0.00263262	Ivd	10522004	0610040J01Rik	RIKEN cDNA 0610040J01 gene	76261	ENSMUSG00000060512
10474936	8.89254	0.00163448	Spint1	10522217	Limch1	LIM and calponin homology domains 1	77569	ENSMUSG00000037736
10475324	12.9041	0.000768261	Ckmt1	10522749	Lphn3	latrophilin 3	319387	ENSMUSG00000037605
10476207	2.32583	0.00144193	Atrn	10523190	Parm1	prostate androgen-regulated mucin-like protein 1	231440	ENSMUSG00000034981
10476952	2.17006	0.00127286	Entpd6	10523376	Fras1	Fraser syndrome 1 homolog (human)	231470	ENSMUSG00000034687
10476969	3.66078	0.00177414	Pygb	10523845	Ephx4	epoxide hydrolase 4	384214	ENSMUSG00000033805
10477022	3.95259	0.00176298	Sdcbp2	10524169	Pole	polymerase (DNA directed), epsilon	18973	ENSMUSG00000007080
10477169	2.56914	0.00125119	Id1	10524345	Tpst2	protein-tyrosine sulfotransferase 2	22022	ENSMUSG00000029344
10477370	-2.81356	0.000179292	Tomm20	10524866	Vsig10	V-set and immunoglobulin domain containing 10	231668	ENSMUSG00000066894
10478114	4.03277	0.00156857	Arhgap40	10525542	Bcl7a	B cell CLL/lymphoma 7A	77045	ENSMUSG00000029438
10478389	15.4941	0.000150309	Hnf4a	10526241	Cldn3	claudin 3	12739	ENSMUSG00000070473
10478523	5.45297	0.00154157	Hnf4a	10527233	Cyth3	cytohesin 3	19159	ENSMUSG00000018001
10478525	30.6319	0.00155998	Wfdc2	10527649	6330406I15Rik	RIKEN cDNA 6330406I15 gene	70717	ENSMUSG00000029659
10478698	12.219	0.000976335	Eya2	10528015	Steap1	six transmembrane epithelial antigen of the prostate 1	70358	ENSMUSG00000015652
10478854	2.02696	0.000116046	Slc9a8	10528723	Mll3	myeloid/lymphoid or mixed-lineage leukemia 3	231051	ENSMUSG00000038056
10478890	-2.50083	8.75225e-05	Cebpb	10529824	Prom1	prominin 1	19126	ENSMUSG00000029086
10478907	4.03216	0.00155987	Pard6b	10530013	Ccdc149	coiled-coil domain containing 149	100503884	ENSMUSG00000045790
10478928	2.32502	0.00240783	Tshz2	10530059	Sel1l3	sel-1 suppressor of lin-12-like 3 (C. elegans)	231238	ENSMUSG00000029189
10479247	-2.49392	0.000349113	9030418K01Rik	10530201	Ugdh	UDP-glucose dehydrogenase	22235	ENSMUSG00000029201
10479463	2.13955	0.00256901	Slc17a9	10530496	Zar1	zygote arrest 1	317755	ENSMUSG00000063935
10479833	2.61379	0.000199515	Optn	10530563	Fryl	furry homolog-like (Drosophila)	72313	ENSMUSG00000070733
10479925	3.90031	0.000344487	5430407P10Rik	10530627	Lrrc66	leucine rich repeat containing 66	231296	ENSMUSG00000067206
10480003	4.50796	0.000552181	Itih2	10530666	Lnx1	ligand of numb-protein X 1	16924	ENSMUSG00000029228
10480347	-2.16704	0.000550405	Pip4k2a	10531261	Rassf6	Ras association (RalGDS/AF-6) domain family member 6	73246	ENSMUSG00000029370
10480585	2.62403	0.000667555	Noxa1	10531484	Sowahb	sosondowah ankyrin repeat domain family member B	78088	ENSMUSG00000045314
10481627	8.66144	0.00217649	Lcn2	10532630	Adrbk2	adrenergic receptor kinase, beta 2	320129	ENSMUSG00000042249
10482059	-2.75036	0.000417203	Ggta1	10532711	Cmklr1	chemokine-like receptor 1	14747	ENSMUSG00000042190
10483000	11.9606	0.000805344	Itgb6	10532819	Kctd10	potassium channel tetramerisation domain containing 10	330171	ENSMUSG00000001098
10483046	8.49447	0.00221844	Dpp4	10534075	Psph	phosphoserine phosphatase	100678	ENSMUSG00000029446
10483249	7.00102	0.000582542	Galnt3	10534202	Ncf1	neutrophil cytosolic factor 1	17969	ENSMUSG00000015950
10483326	-2.65539	0.00194521	Scn9a	10534324	Limk1	LIM-domain containing, protein kinase	16885	ENSMUSG00000029674
10483679	10.7266	0.000452593	Gpr155	10534395	Cldn4	claudin 4	12740	ENSMUSG00000047501
10484307	3.36302	0.00242187	Frzb	10534531	Ywhag	tyrosine 3-monooxygenase/tryptophan 5-monooxygenase activation protein, gamma polypeptide	22628	ENSMUSG00000051391
10484371	-2.00105	0.000902063	Calcrl	10535559	Baiap2l1	BAI1-associated protein 2-like 1	66898	ENSMUSG00000038859
10484503	3.37224	0.00142771	Lrrc55	10536845	Flnc	filamin C, gamma	68794	ENSMUSG00000068699
10485131	9.57847	0.00232676	Gyltl1b	10536898	Irf5	interferon regulatory factor 5	27056	ENSMUSG00000029771
10485445	26.5161	0.000783068	Ehf	10536931	Ahcyl2	S-adenosylhomocysteine hydrolase-like 2	74340	ENSMUSG00000029772
10485711	-4.25126	0.00181412	Fibin	10536949	Fam40b	family with sequence similarity 40, member B	320609	ENSMUSG00000039629
10486448	3.74933	0.000964755	Pla2g4f	10537157	Akr1b10	aldo-keto reductase family 1, member B10 (aldose reductase)	67861	ENSMUSG00000061758
10487011	-3.09123	0.00142102	Gatm	10537509	Mgam	maltase-glucoamylase	232714	ENSMUSG00000068587
10487894	-2.74654	0.00140662	Rassf2	10537690	Sval1	seminal vesicle antigen-like 1	71578	ENSMUSG00000029865
10487994	12.256	0.000953179	Fermt1	10538163	Abp1	amiloride binding protein 1 (amine oxidase, copper-containing)	76507	ENSMUSG00000029811
10488965	6.23954	0.00187823	Fer1l4	10538253	Mpp6	membrane protein, palmitoylated 6 (MAGUK p55 subfamily member 6)	56524	ENSMUSG00000038388
10489266	2.48174	0.000760622	Chd6	10538373	Prr15	proline rich 15	78004	ENSMUSG00000045725
10489434	3.8773	0.00107513	Wfdc12	10538715	Fam190a	family with sequence similarity 190, member A	232035	ENSMUSG00000039578
10489985	4.66497	0.00196575	Atp9a	10538751	Atoh1	atonal homolog 1 (Drosophila)	11921	ENSMUSG00000073043
10490350	-2.01357	0.00267175	Ppp1r3d	10538791	Tnip3	TNFAIP3 interacting protein 3	414084	ENSMUSG00000044162
10490384	5.65788	0.000714985	Lama5	10539179	Reg3b	regenerating islet-derived 3 beta	18489	ENSMUSG00000071356
10490473	2.34921	0.00283741	BC066135	10539295	Dqx1	DEAQ RNA-dependent ATPase	93838	ENSMUSG00000009145
10490724	3.7789	0.00256047	Samd10	10539517	Dysf	dysferlin	26903	ENSMUSG00000033788
10490755	5.21827	0.000716488	Hnf4g	10539692	Tgfa	transforming growth factor alpha	21802	ENSMUSG00000029999
10490794	-3.10199	0.00234277	Pkia	10539773	Gfpt1	glutamine fructose-6-phosphate transaminase 1	14583	ENSMUSG00000029992
10490838	-3.77652	0.00125468	Fabp5	10539931	Gm1965	predicted gene 1965	434065	ENSMUSG00000090254
10490845	3.90028	0.00276629	Chmp4c	10540085	Fbln2	fibulin 2	14115	ENSMUSG00000064080
10490923	15.4476	0.000864339	Car2	10540679	Il17re	interleukin 17 receptor E	57890	ENSMUSG00000043088
10491091	6.67043	0.000913805	Tnfsf10	10541075	Cxcl12	chemokine (C-X-C motif) ligand 12	20315	ENSMUSG00000061353
10491182	-3.70419	2.00605e-05	Eif5a2	10541114	Rasgef1a	RasGEF domain family, member 1A	70727	ENSMUSG00000030134
10491354	-2.31489	0.00203312	Zfp639	10541587	Clec4a2	C-type lectin domain family 4, member a2	26888	ENSMUSG00000030148
10492335	-2.41584	0.000781448	Rap2b	10541885	Scnn1a	sodium channel, nonvoltage-gated 1 alpha	20276	ENSMUSG00000030340
10492341	3.84679	0.000517571	Arhgef26	10542287	Bcl2l14	BCL2-like 14 (apoptosis facilitator)	66813	ENSMUSG00000030200
10492586	5.54457	0.000593369	Arhgef26	10542665	Cmas	cytidine monophospho-N-acetylneuraminic acid synthetase	12764	ENSMUSG00000030282
10492890	5.57151	0.00158205	Lrba	10542917	Hepacam2	HEPACAM family member 2	101202	NA
10493382	5.9544	0.00248998	Pklr	10543219	Gpr85	G protein-coupled receptor 85	64450	ENSMUSG00000048216
10493604	-2.00175	0.000485271	She	10543369	Cadps2	Ca2+-dependent activator protein for secretion 2	320405	ENSMUSG00000017978
10493794	5.66083	0.00155312	S100a14	10545168	Tacstd2	tumor-associated calcium signal transducer 2	56753	ENSMUSG00000051397
10493856	11.6281	0.00258975	S100a14	10545569	Reg3g	regenerating islet-derived 3 gamma	19695	ENSMUSG00000030017
10493858	11.6281	0.00258975	S100a14	10545623	Dok1	docking protein 1	13448	ENSMUSG00000068335
10493860	3.75887	0.0011451	Sprr2b	10545629	Htra2	HtrA serine peptidase 2	64704	ENSMUSG00000068329
10494023	6.37263	0.0023832	Rorc	10545827	Rab11fip5	RAB11 family interacting protein 5 (class I)	52055	ENSMUSG00000051343
10494536	4.48994	0.000955913	Pdzk1	10547022	Timp4	tissue inhibitor of metalloproteinase 4	110595	ENSMUSG00000030317
10494636	13.1891	0.00221621	Reg4	10547030	2510049J12Rik	RIKEN cDNA 2510049J12 gene	70291	ENSMUSG00000068011
10494757	2.97903	0.00175867	Reg4	10547177	Rassf4	Ras association (RalGDS/AF-6) domain family member 4	213391	ENSMUSG00000042129
10494761	19.1673	6.51748e-05	Vtcn1	10547206	Fxyd4	FXYD domain-containing ion transport regulator 4	108017	ENSMUSG00000004988
10495147	10.6797	0.000770973	Vtcn1	10548128	Tspan9	tetraspanin 9	109246	ENSMUSG00000030352
10495186	-3.35846	0.00289904	Vtcn1	10548729	Mansc1	MANSC domain containing 1	67729	ENSMUSG00000032718
10495223	10.2821	0.000149315	Eps8l3	10548761	Hebp1	heme binding protein 1	15199	ENSMUSG00000042770
10495869	-2.00223	0.00282763	Tram1l1	10548829	Gucy2c	guanylate cyclase 2c	14917	ENSMUSG00000042638
10496001	3.85225	8.93011e-05	Cfi	10549097	Ldhb	lactate dehydrogenase B	16832	ENSMUSG00000030246
10496324	12.8177	0.000751286	Slc39a8	10549265	Ifltd1	intermediate filament tail domain containing 1	74071	ENSMUSG00000054966
10496919	2.34345	0.000312221	Usp33	10549506	Dennd5b	DENN/MADD domain containing 5B	320560	ENSMUSG00000030313
10497296	9.40194	0.00115712	Slc10a5	10549842	Zfp667	zinc finger protein 667	384763	ENSMUSG00000054893
10497636	25.611	1.12179e-05	Slc10a5	10550332	Slc1a5	solute carrier family 1 (neutral amino acid transporter), member 5	20514	ENSMUSG00000001918
10498210	2.61512	0.000168883	Nbea	10550509	Pglyrp1	peptidoglycan recognition protein 1	21946	ENSMUSG00000030413
10498371	-3.804	0.000765534	P2ry12	10551435	9530053A07Rik	RIKEN cDNA 9530053A07 gene	319482	ENSMUSG00000078776
10498620	-2.99501	0.00138943	Trim59	10551626	Lgals4	lectin, galactose binding, soluble 4	16855	ENSMUSG00000053964
10499168	-3.18725	0.00261587	Kirrel	10551822	Zfp382	zinc finger protein 382	233060	ENSMUSG00000074220
10499189	-5.14793	0.00040821	Fcrls	10551883	Tyrobp	TYRO protein tyrosine kinase binding protein	22177	ENSMUSG00000030579
10499348	4.67876	0.000572278	Tmem79	10552071	Fam187b	family with sequence similarity 187, member B	76415	ENSMUSG00000046826
10499354	9.88715	0.00016499	Bglap-rs1	10552156	Rhpn2	rhophilin, Rho GTPase binding protein 2	52428	ENSMUSG00000030494
10499358	6.01017	0.00123046	Bglap-rs1	10553107	Fam83e	family with sequence similarity 83, member E	73813	ENSMUSG00000054161
10499412	18.4838	0.00122311	Rab25	10554063	Adamts17	a disintegrin-like and metallopeptidase (reprolysin type) with thrombospondin type 1 motif, 17	233332	ENSMUSG00000058145
10499909	7.26929	0.00271568	Lce6a	10554156	Fam174b	family with sequence similarity 174, member B	100038347	ENSMUSG00000078670
10500021	3.07478	0.00208512	Cgn	10554574	Tm6sf1	transmembrane 6 superfamily member 1	107769	ENSMUSG00000038623
10500100	-2.16115	0.0011797	Tnfaip8l2	10554588	Sh3gl3	SH3-domain GRB2-like 3	20408	ENSMUSG00000030638
10500295	-2.656	0.00247489	Plekho1	10555460	Stard10	START domain containing 10	56018	ENSMUSG00000030688
10501020	-7.44811	0.0012819	Chi3l3	10555671	Pgap2	post-GPI attachment to proteins 2	233575	ENSMUSG00000030990
10501046	7.42809	0.00207981	Chi3l3	10556082	Ppfibp2	PTPRF interacting protein, binding protein 2 (liprin beta 2)	19024	ENSMUSG00000036528
10501048	6.91358	0.000611448	Chi3l3	10556442	Tead1	TEA domain family member 1	21676	ENSMUSG00000055320
10501063	-2.57668	0.00290643	Cd53	10556616	Tmc5	transmembrane channel-like gene family 5	74424	ENSMUSG00000030650
10501074	10.3519	0.00244261	Cym	10557177	Prkcb	protein kinase C, beta	18751	ENSMUSG00000052889
10501164	-2.62184	0.00272646	Csf1	10557862	Itgam	integrin alpha M	16409	ENSMUSG00000030786
10501222	2.683	0.000774835	Gstm2	10558090	Tacc2	transforming, acidic coiled-coil containing protein 2	57752	ENSMUSG00000030852
10501319	3.99515	0.00118305	Celsr2	10558159	Dmbt1	deleted in malignant brain tumors 1	12945	ENSMUSG00000047517
10501456	-2.39706	0.00113308	Fam102b	10558508	Pwwp2b	PWWP domain containing 2B	101631	ENSMUSG00000060260
10501811	17.8448	0.00153151	Slc44a3	10558687	1190003J15Rik	RIKEN cDNA 1190003J15 gene	76974	ENSMUSG00000025481
10501832	2.47683	0.0017466	Abcd3	10558795	Pkp3	plakophilin 3	56460	ENSMUSG00000054065
10501922	-2.20223	3.95285e-05	Abcd3	10558880	Eps8l2	EPS8-like 2	98845	ENSMUSG00000025504
10501971	-3.60045	0.00148325	Ank2	10559185	Syt8	synaptotagmin VIII	55925	ENSMUSG00000031098
10502156	-3.91995	0.00153062	Ccdc109b	10559297	Slc22a18	solute carrier family 22 (organic cation transporter), member 18	18400	ENSMUSG00000000154
10502273	9.46635	0.000469282	Arhgef38	10559333	Shank2	SH3/ankyrin domain gene 2	210274	ENSMUSG00000037541
10502279	9.4873	0.000696865	Arhgef38	10559341	Shank2	SH3/ankyrin domain gene 2	210274	ENSMUSG00000037541
10502622	30.3389	0.00194231	Clca3	10559420	Tmc4	transmembrane channel-like gene family 4	353499	ENSMUSG00000019734
10502766	2.14189	8.73778e-05	Lphn2	10559590	Ptprh	protein tyrosine phosphatase, receptor type, H	545902	ENSMUSG00000035429
10502816	8.22822	0.00279597	Gipc2	10559673	Tmem238	transmembrane protein 238	664968	ENSMUSG00000030431
10502845	4.50275	0.000530081	Fam73a	10560608	Apoc2	apolipoprotein C-II	11813	ENSMUSG00000002992
10503341	14.5428	0.00030542	Cdh17	10560672	Cblc	Casitas B-lineage lymphoma c	80794	ENSMUSG00000040525
10503410	2.9146	0.00242157	Tmem64	10561008	Ceacam1	carcinoembryonic antigen-related cell adhesion molecule 1	26365	ENSMUSG00000074272
10503448	-4.2462	0.00269603	Mmp16	10561055	Ceacam2	carcinoembryonic antigen-related cell adhesion molecule 2	26367	ENSMUSG00000054385
10504234	6.23765	0.00109052	Unc13b	10561104	Axl	AXL receptor tyrosine kinase	26362	ENSMUSG00000002602
10504755	14.2685	0.00160269	Unc13b	10561335	Prkcz	protein kinase C, zeta	18762	ENSMUSG00000029053
10504757	11.7681	0.00151285	Unc13b	10561706	2200002D01Rik	RIKEN cDNA 2200002D01 gene	72275	ENSMUSG00000030587
10505299	10.6272	0.000762743	Bspry	10561712	Spint2	serine protease inhibitor, Kunitz type 2	20733	ENSMUSG00000074227
10505931	-2.22016	0.00287781	Ift74	10562181	Lsr	lipolysis stimulated lipoprotein receptor	54135	ENSMUSG00000001247
10506004	8.46794	0.00103707	Hook1	10562223	Fxyd3	FXYD domain-containing ion transport regulator 3	17178	ENSMUSG00000057092
10506058	5.50811	0.00259193	Inadl	10562234	Hpn	hepsin	15451	ENSMUSG00000001249
10506301	-2.06752	0.00208027	Lepr	10562314	Scgb2b27	secretoglobin, family 2B, member 27	233099	ENSMUSG00000066584
10506583	4.10823	0.000297404	Ttc22	10562812	Spib	Spi-B transcription factor (Spi-1/PU.1 related)	272382	ENSMUSG00000008193
10506968	6.3624	0.000959466	Ttc39a	10562856	Myh14	myosin, heavy polypeptide 14	71960	ENSMUSG00000030739
10507137	6.65802	0.00217395	Pdzk1ip1	10563191	Trpm4	transient receptor potential cation channel, subfamily M, member 4	68667	ENSMUSG00000038260
10507273	4.19485	6.77733e-05	Pik3r3	10563350	Fut2	fucosyltransferase 2	14344	ENSMUSG00000055978
10507347	2.39484	2.21953e-05	Tesk2	10564220	Gkap1	G kinase anchoring protein 1	56278	ENSMUSG00000021552
10507379	5.62428	0.00176133	Zswim5	10564818	Anpep	alanyl (membrane) aminopeptidase	16790	ENSMUSG00000039062
10507475	-2.28831	0.00187054	Zswim5	10565152	Homer2	homer homolog 2 (Drosophila)	26557	ENSMUSG00000025813
10507477	-4.25154	0.000169621	Zswim5	10565627	Aqp11	aquaporin 11	66333	ENSMUSG00000042797
10507671	7.20795	0.000483443	Guca2a	10565689	Capn5	calpain 5	12337	ENSMUSG00000035547
10507726	3.7559	0.00133347	Cited4	10565775	Dgat2	diacylglycerol O-acyltransferase 2	67800	ENSMUSG00000030747
10508405	11.0727	0.000916032	Tmem54	10565819	Slco2b1	solute carrier organic anion transporter family, member 2b1	101488	ENSMUSG00000030737
10508651	-2.17317	0.00094726	Sdc3	10565962	P2ry2	purinergic receptor P2Y, G-protein coupled 2	18442	ENSMUSG00000032860
10508663	-2.11191	0.00138776	Laptm5	10566709	Nlrp10	NLR family, pyrin domain containing 10	244202	ENSMUSG00000049709
10508800	8.40425	0.000436589	Laptm5	10567316	Tmc7	transmembrane channel-like gene family 7	209760	ENSMUSG00000042246
10508883	8.37648	0.00267141	1810019J16Rik	10567580	Igsf6	immunoglobulin superfamily, member 6	80719	ENSMUSG00000035004
10509053	3.24629	0.00140764	Il28ra	10567680	Ern2	endoplasmic reticulum (ER) to nucleus signalling 2	26918	ENSMUSG00000030866
10509063	7.37901	0.000911367	Il22ra1	10568024	Coro1a	coronin, actin binding protein 1A	12721	ENSMUSG00000030707
10509071	2.48787	0.00047339	Il22ra1	10568266	Gm166	predicted gene 166	233899	ENSMUSG00000057176
10509267	3.34963	0.00186103	Wnt4	10568332	Prss8	protease, serine, 8 (prostasin)	76560	ENSMUSG00000030800
10509273	3.44433	0.000652187	Wnt4	10568709	Clrn3	clarin 3	212070	ENSMUSG00000050866
10509410	3.23406	0.00178057	Rap1gap	10569024	Sigirr	single immunoglobulin and toll-interleukin 1 receptor (TIR) domain	24058	ENSMUSG00000025494
10509596	10.088	0.000125764	Rnf186	10569038	Ano9	anoctamin 9	71345	ENSMUSG00000054662
10509992	-5.65149	0.000854856	Hspb7	10569085	1600016N20Rik	RIKEN cDNA 1600016N20 gene	72000	ENSMUSG00000025500
10510125	-2.07674	0.000793205	Hspb7	10569113	Cdhr5	cadherin-related family member 5	72040	ENSMUSG00000025497
10510221	7.71347	0.000230076	Hspb7	10569399	Trpm5	transient receptor potential cation channel, subfamily M, member 5	56843	ENSMUSG00000009246
10510422	7.99646	0.00156637	Casz1	10569618	Ano1	anoctamin 1, calcium activated chloride channel	101772	ENSMUSG00000031075
10510445	3.01448	0.00285826	Casz1	10569830	Camsap3	calmodulin regulated spectrin-associated protein family, member 3	69697	ENSMUSG00000044433
10510447	2.55234	0.00187982	Casz1	10570068	Col4a2	collagen, type IV, alpha 2	12827	ENSMUSG00000031503
10510482	2.64883	0.00172039	Clstn1	10570278	Mcf2l	mcf.2 transforming sequence-like	17207	ENSMUSG00000031442
10511258	-2.47231	0.000288584	Fam132a	10571233	Fut10	fucosyltransferase 10	171167	ENSMUSG00000046152
10511333	-3.45118	0.00191942	Plag1	10571752	Dctd	dCMP deaminase	320685	ENSMUSG00000031562
10511416	2.91282	0.00168793	Tox	10571788	Vegfc	vascular endothelial growth factor C	22341	ENSMUSG00000031520
10511560	28.9517	0.00113841	Esrp1	10571797	Asb5	ankyrin repeat and SOCs box-containing 5	76294	ENSMUSG00000031519
10511580	-2.09778	0.000513597	Pdp1	10571958	Sh3rf1	SH3 domain containing ring finger 1	59009	ENSMUSG00000031642
10511803	-2.62033	0.000770596	2610029I01Rik	10572097	Sh2d4a	SH2 domain containing 4A	72281	ENSMUSG00000053886
10511923	2.1479	0.00272072	Pm20d2	10572516	Mtap1s	microtubule-associated protein 1S	270058	ENSMUSG00000019261
10512640	4.21307	0.00268691	Gne	10572897	Hmox1	heme oxygenase (decycling) 1	15368	ENSMUSG00000005413
10512653	4.30611	0.000820624	Gne	10572949	Nr3c2	nuclear receptor subfamily 3, group C, member 2	110784	ENSMUSG00000031618
10512774	4.79683	0.00156173	Coro2a	10573451	Syce2	synaptonemal complex central element protein 2	71846	ENSMUSG00000003824
10512892	20.0353	0.0007558	Acnat1	10573615	Orc6	origin recognition complex, subunit 6	56452	ENSMUSG00000031697
10513112	2.32487	0.000483413	Epb4.1l4b	10573747	Adcy7	adenylate cyclase 7	11513	ENSMUSG00000031659
10513139	3.5345	0.0027262	Ptpn3	10573979	Gnao1	guanine nucleotide binding protein, alpha O	14681	ENSMUSG00000031748
10513141	4.81605	0.00135977	Ptpn3	10574033	Nup93	nucleoporin 93	71805	ENSMUSG00000032939
10513143	2.52104	0.0024935	Ptpn3	10574166	Cpne2	copine II	234577	ENSMUSG00000034361
10513145	4.11796	0.00125607	Ptpn3	10574350	Mmp15	matrix metallopeptidase 15	17388	ENSMUSG00000031790
10513152	3.6767	0.00258346	Ptpn3	10574532	Ces2c	carboxylesterase 2C	234671	ENSMUSG00000061825
10513154	4.10175	0.0007762	Ptpn3	10574572	Ces2g	carboxylesterase 2G	72361	ENSMUSG00000031877
10513158	3.64501	0.00229425	Ptpn3	10574694	Elmo3	engulfment and cell motility 3	234683	ENSMUSG00000014791
10513162	3.92662	0.00178899	Ptpn3	10574780	Hsd11b2	hydroxysteroid 11-beta dehydrogenase 2	15484	ENSMUSG00000031891
10513164	4.56687	0.000646421	Ptpn3	10574976	Pla2g15	phospholipase A2, group XV	192654	ENSMUSG00000031903
10513166	4.54149	0.00129579	Ptpn3	10575052	Cdh1	cadherin 1	12550	ENSMUSG00000000303
10513521	8.49446	0.000508235	Ptpn3	10575144	Nip7	nuclear import 7 homolog (S. cerevisiae)	66164	ENSMUSG00000031917
10513544	2.60552	0.00161423	Zfp37	10575363	Zfp612	zinc finger protein 612	234725	ENSMUSG00000044676
10513922	10.6267	0.000886532	Rasef	10575534	St3gal2	ST3 beta-galactoside alpha-2,3-sialyltransferase 2	20444	ENSMUSG00000031749
10514000	-2.50916	0.000431402	Mpdz	10575926	Atp2c2	ATPase, Ca++ transporting, type 2C, member 2	69047	ENSMUSG00000034112
10514865	2.5256	0.00157363	Acot11	10576046	Foxf1	forkhead box F1	15227	ENSMUSG00000042812
10514912	3.13469	0.00162964	Acot11	10576049	Foxf1	forkhead box F1	15227	ENSMUSG00000042812
10515220	4.87497	0.00105609	Faah	10576140	Cdt1	chromatin licensing and DNA replication factor 1	67177	ENSMUSG00000006585
10515282	66.3726	0.000251644	Tspan1	10576561	Ntpcr	nucleoside-triphosphatase, cancer-related	66566	ENSMUSG00000031851
10516229	-2.14023	0.00147371	Utp11l	10576581	Kcnk1	potassium channel, subfamily K, member 1	16525	ENSMUSG00000033998
10516590	3.97477	0.000207017	Zbtb8a	10576639	Nrp1	neuropilin 1	18186	ENSMUSG00000025810
10516765	17.4009	0.00035314	Serinc2	10576973	Col4a1	collagen, type IV, alpha 1	12826	ENSMUSG00000031502
10517067	3.2643	0.00161437	Sfn	10577114	Grtp1	GH regulated TBC protein 1	66790	ENSMUSG00000038515
10517213	6.15967	0.00053821	Cnksr1	10577190	Rasa3	RAS p21 protein activator 3	19414	ENSMUSG00000031453
10517383	2.31391	0.000967021	Nipal3	10577508	Ckap2	cytoskeleton associated protein 2	80986	ENSMUSG00000037725
10517508	-2.21501	0.00012782	C1qb	10578264	Msr1	macrophage scavenger receptor 1	20288	ENSMUSG00000025044
10517513	-3.12346	0.000111949	C1qc	10578539	Slc25a4	solute carrier family 25 (mitochondrial carrier, adenine nucleotide translocator), member 4	11739	ENSMUSG00000031633
10517517	-3.33752	1.31771e-05	C1qa	10578690	Neil3	nei like 3 (E. coli)	234258	ENSMUSG00000039396
10517706	-2.27338	0.000990236	C1qa	10578763	Sap30	sin3 associated polypeptide	60406	ENSMUSG00000031609
10518113	2.57508	0.000913306	Kazn	10579023	Slc18a1	solute carrier family 18 (vesicular monoamine), member 1	110877	ENSMUSG00000036330
10519012	8.1214	0.000765726	Arhgef16	10579776	Arhgap10	Rho GTPase activating protein 10	78514	ENSMUSG00000037148
10519117	2.04358	0.00250777	Prkcz	10580286	Best2	bestrophin 2	212989	ENSMUSG00000052819
10519264	6.91637	0.000401986	Prkcz	10580522	Tox3	TOX high mobility group box family member 3	244579	ENSMUSG00000043668
10519266	3.87954	0.00209308	Prkcz	10580765	Pllp	plasma membrane proteolipid	67801	ENSMUSG00000031775
10519268	24.713	0.000216774	Prkcz	10580795	Ccdc102a	coiled-coil domain containing 102A	234582	ENSMUSG00000063605
10519420	2.33355	0.0012212	Akap9	10581151	Rrad	Ras-related associated with diabetes	56437	ENSMUSG00000031880
10519555	-2.86495	0.000336733	Abcb1b	10581395	Slc12a4	solute carrier family 12, member 4	20498	ENSMUSG00000017765
10519905	7.68203	4.0054e-05	Gnat3	10581538	Nqo1	NAD(P)H dehydrogenase, quinone 1	18104	ENSMUSG00000003849
10520121	23.6085	0.000622705	Gnat3	10581645	Marveld3	MARVEL (membrane-associating) domain containing 3	73608	ENSMUSG00000001672
10520126	-2.25301	0.00131034	Nos3	10581664	Il34	interleukin 34	76527	ENSMUSG00000031750
10520388	2.06654	0.000826856	Rbm33	10582229	Fbxo31	F-box protein 31	76454	ENSMUSG00000052934
10520574	2.00944	0.000579706	Agbl5	10582337	Fam38a	family with sequence similarity 38, member A	234839	ENSMUSG00000014444
10520753	6.11563	0.00142781	Agbl5	10582376	Fam38a	family with sequence similarity 38, member A	234839	ENSMUSG00000014444
10520982	2.01624	0.00195907	Depdc5	10582378	Fam38a	family with sequence similarity 38, member A	234839	ENSMUSG00000014444
10521038	10.5662	0.000637281	Slc5a1	10582649	Pgbd5	piggyBac transposable element derived 5	209966	ENSMUSG00000050751
10521481	2.0522	0.00239497	Jakmip1	10582658	Agt	angiotensinogen (serpin peptidase inhibitor, clade A, member 8)	11606	ENSMUSG00000031980
10521555	-2.0625	0.00198565	Lyar	10582814	Tomm20	translocase of outer mitochondrial membrane 20 homolog (yeast)	67952	ENSMUSG00000093904
10521892	25.3468	0.00119862	Slc34a2	10582997	Casp4	caspase 4, apoptosis-related cysteine peptidase	12363	ENSMUSG00000033538
10522004	4.15409	0.000791186	0610040J01Rik	10583133	Mmp7	matrix metallopeptidase 7	17393	ENSMUSG00000018623
10522217	2.71363	6.14774e-05	Limch1	10584124	Arhgap32	Rho GTPase activating protein 32	330914	ENSMUSG00000041444
10522749	-5.01047	0.00258543	Lphn3	10584259	Fez1	fasciculation and elongation protein zeta 1 (zygin I)	235180	ENSMUSG00000032118
10523190	6.12669	0.000531449	Parm1	10584827	Mpzl2	myelin protein zero-like 2	14012	ENSMUSG00000032092
10523376	4.2858	0.000475794	Fras1	10584835	Mpzl3	myelin protein zero-like 3	319742	ENSMUSG00000070305
10523845	3.1719	0.00240507	Ephx4	10584870	Tmprss13	transmembrane protease, serine 13	214531	ENSMUSG00000037129
10524169	-2.34032	0.00217355	Pole	10585331	Exph5	exophilin 5	320051	ENSMUSG00000034584
10524345	-2.22436	0.00263451	Tpst2	10585410	Sh2d7	SH2 domain containing 7	244885	ENSMUSG00000046460
10524866	2.85307	0.00174762	Vsig10	10585699	Fabp5	fatty acid binding protein 5, epidermal	16592	ENSMUSG00000027533
10525542	2.19035	0.00176163	Bcl7a	10585942	Gramd2	GRAM domain containing 2	546134	ENSMUSG00000074259
10526241	11.0156	0.000672951	Cldn3	10585990	Myo9a	myosin IXa	270163	ENSMUSG00000039585
10527233	-2.01592	0.00203802	Cyth3	10587107	Myo5a	myosin VA	17918	ENSMUSG00000034593
10527649	-5.25631	0.00169317	6330406I15Rik	10587150	Myo5c	myosin VC	208943	ENSMUSG00000033590
10528015	-2.45756	0.00178791	Steap1	10587503	Sh3bgrl2	SH3 domain binding glutamic acid-rich protein like 2	212531	ENSMUSG00000032261
10528723	2.24292	0.000183868	Mll3	10587792	Plscr1	phospholipid scramblase 1	22038	ENSMUSG00000032369
10529824	21.4498	0.00117124	Prom1	10588505	Abhd14b	abhydrolase domain containing 14b	76491	ENSMUSG00000042073
10530013	2.26577	0.00055025	Ccdc149	10588509	Pcbp4	poly(rC) binding protein 4	59092	ENSMUSG00000023495
10530059	24.5942	0.000680445	Sel1l3	10588522	Rrp9	RRP9, small subunit (SSU) processome component, homolog (yeast)	27966	ENSMUSG00000041506
10530201	-2.14041	0.0020416	Ugdh	10588731	Mst1r	macrophage stimulating 1 receptor (c-met-related tyrosine kinase)	19882	ENSMUSG00000032584
10530496	-2.32766	0.00208807	Zar1	10588883	Amt	aminomethyltransferase	434437	ENSMUSG00000032607
10530563	2.09721	0.00245576	Fryl	10589061	Dalrd3	DALR anticodon binding domain containing 3	67789	ENSMUSG00000019039
10530627	3.72304	0.000428733	Lrrc66	10589654	Als2cl	ALS2 C-terminal like	235633	ENSMUSG00000044037
10530666	2.39842	0.00160447	Lnx1	10589703	Ltf	lactotransferrin	17002	ENSMUSG00000032496
10531261	4.25873	0.00154758	Rassf6	10589940	Osbpl10	oxysterol binding protein-like 10	74486	ENSMUSG00000040875
10531484	4.90519	0.00237047	Sowahb	10590073	Vill	villin-like	22351	ENSMUSG00000038775
10532630	3.75518	0.00228412	Adrbk2	10590365	Vipr1	vasoactive intestinal peptide receptor 1	22354	ENSMUSG00000032528
10532711	-2.45062	0.000940971	Cmklr1	10590381	Vipr1	vasoactive intestinal peptide receptor 1	22354	ENSMUSG00000032528
10532819	-2.25218	0.000656739	Kctd10	10590909	Endod1	endonuclease domain containing 1	71946	ENSMUSG00000037419
10534075	-2.35507	0.000798795	Psph	10590957	Fut4	fucosyltransferase 4	14345	ENSMUSG00000049307
10534202	-3.07736	7.80021e-05	Ncf1	10591522	Ap1m2	adaptor protein complex AP-1, mu 2 subunit	11768	ENSMUSG00000003309
10534324	-3.48313	0.00178929	Limk1	10591754	Zfp599	zinc finger protein 599	235048	ENSMUSG00000062794
10534395	19.7983	0.000857247	Cldn4	10591763	Zfp810	zinc finger protein 810	235050	ENSMUSG00000066829
10534531	-2.09697	0.00208651	Ywhag	10592001	St14	suppression of tumorigenicity 14 (colon carcinoma)	19143	ENSMUSG00000031995
10535559	6.58793	0.00087668	Baiap2l1	10592044	Tmem45b	transmembrane protein 45b	235135	ENSMUSG00000041737
10536845	-5.0376	0.00145422	Flnc	10592067	Fli1	Friend leukemia integration 1	14247	ENSMUSG00000016087
10536898	-2.47863	0.00149277	Irf5	10592471	Gramd1b	GRAM domain containing 1B	235283	ENSMUSG00000040111
10536931	3.83115	0.000211883	Ahcyl2	10592705	Pou2f3	POU domain, class 2, transcription factor 3	18988	ENSMUSG00000032015
10536949	3.59958	0.00277368	Fam40b	10593035	Tmprss4	transmembrane protease, serine 4	214523	ENSMUSG00000032091
10537157	2.15143	0.00255667	Akr1b10	10593473	1810046K07Rik	RIKEN cDNA 1810046K07 gene	69809	ENSMUSG00000036027
10537509	11.5605	0.00218361	Mgam	10593646	Tnfaip8l3	tumor necrosis factor, alpha-induced protein 8-like 3	244882	ENSMUSG00000074345
10537545	14.7201	0.000491695	Mgam	10594540	Plekho2	pleckstrin homology domain containing, family O member 2	102595	ENSMUSG00000050721
10537690	49.3758	0.000197701	Sval1	10594758	Gcnt3	glucosaminyl (N-acetyl) transferase 3, mucin type	72077	ENSMUSG00000032226
10538163	18.5318	0.00171158	Abp1	10594840	Myzap	myocardial zonula adherens protein	102371	ENSMUSG00000092137,ENSMUSG00000041361
10538253	-2.16276	2.78764e-05	Mpp6	10595070	Fam83b	family with sequence similarity 83, member B	208994	ENSMUSG00000032358
10538373	6.06459	0.00124182	Prr15	10595407	Ibtk	inhibitor of Bruton agammaglobulinemia tyrosine kinase	108837	ENSMUSG00000035941
10538715	3.03888	0.000213551	Fam190a	10595768	Pls1	plastin 1 (I-isoform)	102502	ENSMUSG00000049493
10538751	8.95966	0.00103815	Atoh1	10595953	Esyt3	extended synaptotagmin-like protein 3	272636	ENSMUSG00000037681
10538791	13.2394	0.000441914	Tnip3	10597173	Nradd	neurotrophin receptor associated death domain	67169	ENSMUSG00000032491
10538901	10.3981	0.00179854	Tnip3	10597182	Nbeal2	neurobeachin-like 2	235627	ENSMUSG00000056724
10539156	3.5055	0.000395686	Tnip3	10597743	Cx3cr1	chemokine (C-X3-C) receptor 1	13051	ENSMUSG00000052336
10539179	54.8733	0.000983931	Reg3b	10597935	Cdcp1	CUB domain containing protein 1	109332	ENSMUSG00000035498
10539295	2.54401	0.000898769	Dqx1	10597960	Slc6a20a	solute carrier family 6 (neurotransmitter transporter), member 20A	102680	ENSMUSG00000036814
10539517	-3.2319	0.000161149	Dysf	10598004	Ccr1	chemokine (C-C motif) receptor 1	12768	ENSMUSG00000025804
10539692	3.10235	0.0011471	Tgfa	10598203	Ccl28	chemokine (C-C motif) ligand 28	56838	ENSMUSG00000074715
10539773	2.51201	0.00108873	Gfpt1	10598603	Sytl5	synaptotagmin-like 5	236643	ENSMUSG00000054453
10539931	4.21138	0.00285252	Gm1965	10598750	Gpr34	G protein-coupled receptor 34	23890	ENSMUSG00000040229
10540085	-4.40181	0.000832576	Fbln2	10600093	Zfp185	zinc finger protein 185	22673	ENSMUSG00000031351
10540679	6.03718	0.00124344	Il17re	10600901	Ar	androgen receptor	11835	ENSMUSG00000046532
10541075	-4.35004	0.00149006	Cxcl12	10600911	Yipf6	Yip1 domain family, member 6	77929	ENSMUSG00000047694
10541091	-2.56095	0.00016122	Cxcl12	10600921	Stard8	START domain containing 8	236920	ENSMUSG00000031216
10541114	5.19286	0.000107592	Rasgef1a	10601161	Gjb1	gap junction protein, beta 1	14618	ENSMUSG00000047797
10541587	-3.26447	0.001515	Clec4a2	10601385	Tlr13	toll-like receptor 13	279572	ENSMUSG00000033777
10541885	13.1633	0.000937453	Scnn1a	10601980	Mum1l1	melanoma associated antigen (mutated) 1-like 1	245631	ENSMUSG00000042515
10542287	11.1233	0.000659229	Bcl2l14	10602009	Rnf128	ring finger protein 128	66889	ENSMUSG00000031438
10542665	2.71083	0.00247175	Cmas	10602033	Cldn2	claudin 2	12738	ENSMUSG00000047230
10542917	10.6465	0.0016713	Hepacam2	10602081	Vsig1	V-set and immunoglobulin domain containing 1	78789	ENSMUSG00000031430
10543219	-2.22205	0.000627005	Gpr85	10602198	Pak3	p21 protein (Cdc42/Rac)-activated kinase 3	18481	ENSMUSG00000031284
10543369	6.65577	0.000910471	Cadps2	10603087	Pir	pirin	69656	ENSMUSG00000031379
10545168	17.2728	0.00159372	Tacstd2	10603208	Mid1	midline 1	17318	ENSMUSG00000035299
10545569	32.6898	0.00181642	Reg3g	10603362	Ccdc120	coiled-coil domain containing 120	54648	ENSMUSG00000031150
10545623	-2.67515	0.000663151	Dok1	10603440	Was	Wiskott-Aldrich syndrome homolog (human)	22376	ENSMUSG00000031165
10545629	-2.02566	0.000960794	Htra2	10603573	Sytl5	synaptotagmin-like 5	236643	ENSMUSG00000054453
10545827	-2.22602	0.00017611	Rab11fip5	10605493	Prrg1	proline rich Gla (G-carboxyglutamic acid) 1	546336	ENSMUSG00000047996
10547022	10.2087	0.00279394	Timp4	10605522	Gm7173	predicted gene 7173	636104	ENSMUSG00000073077
10547030	7.09719	0.000626234	2510049J12Rik	10605820	Zc4h2	zinc finger, C4H2 domain containing	245522	ENSMUSG00000035062
10547177	-2.32719	0.00190118	Rassf4	10606495	Pof1b	premature ovarian failure 1B	69693	ENSMUSG00000034607
10547206	6.43487	0.000339674	Fxyd4	10606600	Pcdh19	protocadherin 19	279653	ENSMUSG00000051323
10547767	2.26184	0.00075025	Fxyd4	10606689	Timm8a1	translocase of inner mitochondrial membrane 8 homolog a1 (yeast)	30058	ENSMUSG00000048007
10548128	-2.19578	0.000807058	Tspan9	10607738	Car5b	carbonic anhydrase 5b, mitochondrial	56078	ENSMUSG00000031373
10548729	6.82775	0.00251871	Mansc1	10607752	Bmx	BMX non-receptor tyrosine kinase	12169	ENSMUSG00000031377
10548761	-2.55722	0.00196323	Hebp1	10607868	Tlr8	toll-like receptor 8	170744	ENSMUSG00000040522
10548829	5.81835	0.000804514	Gucy2c	10607870	Tlr7	toll-like receptor 7	170743	ENSMUSG00000044583
10549097	-2.5319	0.0019932	Ldhb
10549265	-3.77389	0.00268604	Ifltd1
10549506	2.16903	0.000470624	Dennd5b
10549532	3.43764	8.5827e-05	Dennd5b
10549842	2.66947	0.00243608	Zfp667
10550332	2.48853	0.00188063	Slc1a5
10550509	14.7772	0.000277062	Pglyrp1
10551435	5.69857	0.000285126	9530053A07Rik
10551626	31.4279	0.000345744	Lgals4
10551822	-2.03628	0.000190399	Zfp382
10551883	-2.00966	0.00110554	Tyrobp
10551998	3.46918	0.000488408	Tyrobp
10552071	2.30486	0.00161103	Fam187b
10552156	8.36022	0.000739219	Rhpn2
10552546	5.47806	0.0016351	Rhpn2
10553107	4.58142	8.83891e-05	Fam83e
10554063	2.15893	0.000174202	Adamts17
10554156	8.01378	0.00105806	Fam174b
10554574	-2.20796	0.00214749	Tm6sf1
10554588	-3.52249	0.00114678	Sh3gl3
10555460	7.11858	0.000189287	Stard10
10555671	4.07841	0.000529785	Pgap2
10556082	5.44106	0.00106869	Ppfibp2
10556135	2.57063	0.000479873	Ppfibp2
10556442	-2.48244	0.000421832	Tead1
10556616	3.60466	0.000558985	Tmc5
10557177	-2.29984	0.00153731	Prkcb
10557862	-3.34453	0.000955918	Itgam
10558090	2.85531	0.00123536	Tacc2
10558159	48.3761	0.000519352	Dmbt1
10558508	3.00038	0.00287498	Pwwp2b
10558687	11.8426	0.000834852	1190003J15Rik
10558795	2.78492	0.000842364	Pkp3
10558880	6.39307	0.000573245	Eps8l2
10558992	32.7015	0.000504814	Eps8l2
10559185	3.97744	0.00175234	Syt8
10559297	7.23386	0.00147515	Slc22a18
10559333	5.00168	0.00266833	Shank2
10559341	5.16435	0.000880835	Shank2
10559420	17.019	0.0010575	Tmc4
10559590	2.69423	0.00165564	Ptprh
10559673	4.27292	0.00136609	Tmem238
10560608	-5.36663	0.000240966	Apoc2
10560672	7.52073	0.00077459	Cblc
10561008	15.0566	0.00114917	Ceacam1
10561055	6.78056	0.00194623	Ceacam2
10561104	-2.94151	0.000121319	Axl
10561335	4.96935	0.00227781	Prkcz
10561706	2.75504	0.00230759	2200002D01Rik
10561712	27.5032	0.000557213	Spint2
10562181	8.48168	0.00163516	Lsr
10562223	16.6978	0.000883905	Fxyd3
10562234	2.53533	0.00158182	Hpn
10562314	21.0263	0.00263515	Scgb2b27
10562812	3.05496	6.29575e-05	Spib
10562856	3.81981	0.000283261	Myh14
10563191	2.55554	0.001665	Trpm4
10563350	19.9371	0.0017084	Fut2
10564220	-2.01168	0.000416913	Gkap1
10564818	3.73537	0.000959901	Anpep
10565152	4.77315	0.00217014	Homer2
10565627	2.46669	0.00118939	Aqp11
10565689	5.38894	0.0017043	Capn5
10565705	3.19486	0.00198034	Capn5
10565775	4.63631	0.00191152	Dgat2
10565819	-3.00293	0.000124284	Slco2b1
10565962	3.59151	0.00130088	P2ry2
10566254	-2.34043	0.0028704	P2ry2
10566258	-2.54264	0.00176819	P2ry2
10566709	12.1644	0.00119738	Nlrp10
10567316	7.35808	0.00221873	Tmc7
10567580	-3.26046	0.00187289	Igsf6
10567680	10.3121	0.000881759	Ern2
10568024	-2.23436	0.0016464	Coro1a
10568266	2.08387	0.00192924	Gm166
10568332	17.1536	0.00100072	Prss8
10568709	3.94142	0.0028345	Clrn3
10569024	2.18474	0.00249856	Sigirr
10569038	4.21234	0.00176022	Ano9
10569085	2.7844	0.00251686	1600016N20Rik
10569113	25.3884	0.000469882	Cdhr5
10569335	-8.40205	0.00194497	Cdhr5
10569399	6.74018	7.64277e-05	Trpm5
10569618	13.7506	0.00230913	Ano1
10569830	6.15636	0.00142222	Camsap3
10570068	-2.60431	0.000507623	Col4a2
10570278	3.59232	0.00205771	Mcf2l
10571233	-2.59682	5.61312e-05	Fut10
10571752	-2.8366	0.00179038	Dctd
10571788	-2.66479	0.000576724	Vegfc
10571797	-19.34	0.000443792	Asb5
10571958	2.50732	0.00246779	Sh3rf1
10571975	2.45664	0.000104064	Sh3rf1
10572097	6.02348	0.00144746	Sh2d4a
10572516	-2.16468	1.27016e-05	Mtap1s
10572897	-4.2615	0.00125583	Hmox1
10572949	5.98348	0.00228753	Nr3c2
10573451	-2.40252	0.0011587	Syce2
10573615	-2.40841	1.5959e-05	Orc6
10573747	-2.25981	0.0010134	Adcy7
10573865	8.40425	0.000436589	Adcy7
10573979	-3.15071	0.00147369	Gnao1
10574033	-2.09265	0.000229912	Nup93
10574166	-2.62355	0.000200937	Cpne2
10574350	14.0236	0.000550385	Mmp15
10574532	3.13131	0.00255495	Ces2c
10574572	9.34358	0.00142636	Ces2g
10574694	4.16869	0.00265823	Elmo3
10574780	25.094	0.00136452	Hsd11b2
10574976	-2.44958	0.00105105	Pla2g15
10575052	24.2328	0.00132288	Cdh1
10575144	-2.2931	0.000147887	Nip7
10575363	3.08962	0.000437955	Zfp612
10575534	-2.96793	0.000786909	St3gal2
10575926	8.43373	0.00265777	Atp2c2
10576046	-3.51724	0.00148068	Foxf1
10576049	-4.11184	0.000577354	Foxf1
10576140	-2.46515	0.00146054	Cdt1
10576561	-2.34733	0.000380137	Ntpcr
10576581	20.1362	0.000653816	Kcnk1
10576639	-2.95364	0.000266432	Nrp1
10576854	-2.44456	0.00065939	Nrp1
10576973	-2.47249	0.000438787	Col4a1
10577114	2.74883	0.000571229	Grtp1
10577190	-2.83588	7.19672e-05	Rasa3
10577508	-2.69348	1.10179e-05	Ckap2
10578264	-4.90792	0.00268444	Msr1
10578405	23.6085	0.000622705	Msr1
10578539	-2.2227	0.00041145	Slc25a4
10578690	-2.16879	0.000114783	Neil3
10578763	-2.57247	6.46071e-05	Sap30
10578952	15.6953	0.000195278	Sap30
10579023	4.5296	0.000208927	Slc18a1
10579142	-2.19588	1.55795e-05	Slc18a1
10579776	-3.80882	0.000375029	Arhgap10
10580286	9.44286	0.000373533	Best2
10580522	7.18125	0.000896549	Tox3
10580765	11.6397	0.000691389	Pllp
10580795	-2.56367	0.00230666	Ccdc102a
10581151	-2.65857	0.000997283	Rrad
10581395	-2.43532	0.000260445	Slc12a4
10581538	-5.8615	0.00228459	Nqo1
10581645	6.56438	0.00148264	Marveld3
10581664	-4.90492	0.000807954	Il34
10582229	2.34819	0.00256276	Fbxo31
10582337	-2.10431	0.000837911	Fam38a
10582376	-2.1741	0.000840831	Fam38a
10582378	-2.25458	0.000172749	Fam38a
10582649	-2.78401	0.00228619	Pgbd5
10582658	3.78633	0.00262042	Agt
10582814	-2.73393	9.2929e-05	Tomm20
10582997	-11.5559	0.000450645	Casp4
10583133	82.286	3.13653e-05	Mmp7
10584124	2.94897	0.00138778	Arhgap32
10584259	-6.63514	0.00149435	Fez1
10584827	14.8632	0.000365296	Mpzl2
10584835	4.01008	0.00214039	Mpzl3
10584870	11.1635	0.00132521	Tmprss13
10585331	3.75315	0.00191356	Exph5
10585410	4.03133	0.000100406	Sh2d7
10585699	-3.76284	0.00148185	Fabp5
10585942	2.01602	0.000909368	Gramd2
10585990	-2.12131	0.00089551	Myo9a
10586076	23.6085	0.000622705	Myo9a
10587107	-3.21467	0.000124706	Myo5a
10587150	18.8675	0.0011362	Myo5c
10587503	4.57409	0.00137654	Sh3bgrl2
10587792	3.44419	0.000582062	Plscr1
10588505	3.61717	0.0013604	Abhd14b
10588509	-2.65119	0.000229565	Pcbp4
10588522	-2.13881	0.000934291	Rrp9
10588731	2.50861	0.00155677	Mst1r
10588883	3.62925	0.0024472	Amt
10589061	2.22685	0.00102567	Dalrd3
10589654	3.61145	0.00196063	Als2cl
10589703	22.603	0.00153854	Ltf
10589940	2.61213	0.000561217	Osbpl10
10590073	8.49416	0.00138678	Vill
10590365	5.26814	0.0016226	Vipr1
10590381	2.27436	0.00156489	Vipr1
10590909	2.82599	0.000416811	Endod1
10590957	2.50959	0.00291397	Fut4
10591522	13.5605	0.000322828	Ap1m2
10591754	3.33678	0.00113558	Zfp599
10591763	2.36958	0.00151464	Zfp810
10592001	16.2331	0.000855764	St14
10592044	26.4031	0.00110467	Tmem45b
10592067	-2.56026	0.000368121	Fli1
10592471	2.09462	0.000250736	Gramd1b
10592705	3.34243	0.000104409	Pou2f3
10593035	11.5207	0.000347852	Tmprss4
10593473	2.44899	0.000776369	1810046K07Rik
10593646	3.23576	0.00108822	Tnfaip8l3
10594540	-2.53195	0.000900802	Plekho2
10594758	3.19705	0.00130666	Gcnt3
10594840	2.97235	0.00294004	Myzap
10595070	8.42566	0.00290125	Fam83b
10595407	2.09716	0.000941926	Ibtk
10595768	11.158	0.000607571	Pls1
10595953	5.15724	0.00172439	Esyt3
10596148	-2.03778	0.00094323	Esyt3
10597173	-2.08984	0.00116304	Nradd
10597182	3.20867	0.00101569	Nbeal2
10597743	-3.11006	0.000558919	Cx3cr1
10597935	9.83638	0.000268753	Cdcp1
10597960	4.61621	0.000744487	Slc6a20a
10598004	-4.42594	0.000762504	Ccr1
10598203	6.89083	0.00275108	Ccl28
10598603	3.10133	0.000527168	Sytl5
10598750	-2.75949	0.00100536	Gpr34
10600093	10.571	0.000727607	Zfp185
10600122	4.17331	8.12589e-06	Zfp185
10600131	2.71466	0.000173757	Zfp185
10600852	-3.16654	0.00114924	Zfp185
10600901	2.04349	0.00282023	Ar
10600911	2.68664	0.00108368	Yipf6
10600921	-2.74141	0.00239986	Stard8
10601161	3.42048	0.000569533	Gjb1
10601385	-3.41109	0.00226439	Tlr13
10601980	-4.13237	0.000537595	Mum1l1
10602009	10.181	0.00115598	Rnf128
10602033	5.32379	0.0021907	Cldn2
10602081	25.1809	0.000479914	Vsig1
10602198	-3.94786	0.000679585	Pak3
10603087	-2.40283	0.000151424	Pir
10603208	2.22922	0.000964137	Mid1
10603362	2.24416	0.000653392	Ccdc120
10603440	-2.54064	0.000530706	Was
10603573	3.16729	0.00105885	Sytl5
10604984	2.84101	0.00016265	Sytl5
10604996	3.45295	5.20726e-06	Sytl5
10605007	3.22292	2.82759e-06	Sytl5
10605034	3.06895	0.000188222	Sytl5
10605493	-2.94634	0.00139852	Prrg1
10605522	2.18979	0.00209846	Gm7173
10605820	-2.40945	3.54857e-05	Zc4h2
10606163	-2.98156	0.00121435	Zc4h2
10606495	16.5439	0.00099554	Pof1b
10606600	-4.46533	0.000336376	Pcdh19
10606689	-2.5831	0.000172594	Timm8a1
10607738	-2.67069	0.00238449	Car5b
10607752	2.14698	0.00290193	Bmx
10607868	-4.61199	0.000328	Tlr8
10607870	-4.60752	0.000822378	Tlr7
10608638	-11.7644	0.000250158	Tlr7
10608659	-4.90868	7.02399e-05	Tlr7
10608686	-2.50439	0.00251242	Tlr7

## Sheet: Sheet2
Column #	Transcript ID	gene_assignment	Gene Symbol	RefSeq	gene_assignment2	Gene Symbol3	RefSeq4	p-value(Description)	p-value(2.5KO vs. DKO)	Fold-Change(2.5KO vs. DKO)
34969	10605007	BC057003 // Xlr3b // X-linked lymphocyte-regulated 3B // X A7.2|X // 574437 /// AK14639	Xlr3b	BC057003	BC057003 // Xlr3b // X-linked lymphocyte-regulated 3B // X A7.2|X // 574437 /// AK14639	Xlr3b	BC057003	5.46448e-06	2.82759e-06	3.22292
196	10338189	---		---	---		---	3.40518e-05	3.37236e-06	2.99862
34968	10604996	BC057003 // Xlr3b // X-linked lymphocyte-regulated 3B // X A7.2|X // 574437 /// AK14639	Xlr3b	BC057003	BC057003 // Xlr3b // X-linked lymphocyte-regulated 3B // X A7.2|X // 574437 /// AK14639	Xlr3b	BC057003	2.20604e-05	5.20726e-06	3.45295
2747	10340740	---		---	---		---	7.28156e-05	5.86117e-06	2.75283
16097	10433929	AK016942 // Ppm1f // protein phosphatase 1F (PP2C domain containing) // 16 A3|16 // 686	Ppm1f	AK016942	AK016942 // Ppm1f // protein phosphatase 1F (PP2C domain containing) // 16 A3|16 // 686	Ppm1f	AK016942	6.2443e-05	7.21545e-06	-2.30891
34326	10600122	BC057003 // Xlr3b // X-linked lymphocyte-regulated 3B // X A7.2|X // 574437 /// AK14639	Xlr3b	BC057003	BC057003 // Xlr3b // X-linked lymphocyte-regulated 3B // X A7.2|X // 574437 /// AK14639	Xlr3b	BC057003	1.85567e-05	8.12589e-06	4.17331
3734	10341727	---		---	---		---	8.34559e-05	8.37642e-06	-2.12423
15922	10432176	NR_034051 // Snora34 // small nucleolar RNA, H/ACA box 34 // 15|15 // 100217417 /// ENS	Snora34	NR_034051	NR_034051 // Snora34 // small nucleolar RNA, H/ACA box 34 // 15|15 // 100217417 /// ENS	Snora34	NR_034051	8.29331e-05	9.35459e-06	-3.85079
31827	10577508	AK034534 // Ckap2 // cytoskeleton associated protein 2 // 8 A2|8 // 80986 /// AK132463	Ckap2	AK034534	AK034534 // Ckap2 // cytoskeleton associated protein 2 // 8 A2|8 // 80986 /// AK132463	Ckap2	AK034534	9.20072e-05	1.10179e-05	-2.69348
22870	10497636	XR_002334 // Lrrc31 // leucine rich repeat containing 31 // 3 A3|3 // 320352 /// ENSMUS	Lrrc31	XR_002334	XR_002334 // Lrrc31 // leucine rich repeat containing 31 // 3 A3|3 // 320352 /// ENSMUS	Lrrc31	XR_002334	0.00011791	1.12179e-05	25.611
8923	10366774	AK154851 // Avil // advillin // 10 D3|10 // 11567 /// AK155900 // Avil // advillin // 1	Avil	AK154851	AK154851 // Avil // advillin // 10 D3|10 // 11567 /// AK155900 // Avil // advillin // 1	Avil	AK154851	2.83177e-05	1.20644e-05	2.29777
16721	10439881	AK035047 // 5330426P16Rik // RIKEN cDNA 5330426P16 gene // 16 B5|16 // 68190 /// AK0402	5330426P16Rik	AK035047	AK035047 // 5330426P16Rik // RIKEN cDNA 5330426P16 gene // 16 B5|16 // 68190 /// AK0402	5330426P16Rik	AK035047	0.000150418	1.24048e-05	-3.7541
31329	10572516	AK079546 // A230052G05Rik // RIKEN cDNA A230052G05 gene // 8 B3.3|8 // 442796 /// BC079	A230052G05Rik	AK079546	AK079546 // A230052G05Rik // RIKEN cDNA A230052G05 gene // 8 B3.3|8 // 442796 /// BC079	A230052G05Rik	AK079546	0.000144346	1.27016e-05	-2.16468
25073	10517517	AK002655 // C1qa // complement component 1, q subcomponent, alpha polypeptide // 4 D3|4	C1qa	AK002655	AK002655 // C1qa // complement component 1, q subcomponent, alpha polypeptide // 4 D3|4	C1qa	AK002655	0.000190238	1.31771e-05	-3.33752
32009	10579142	---		---	---		---	0.000166875	1.55795e-05	-2.19588
31436	10573615	BC048689 // Orc6 // origin recognition complex, subunit 6 // 8 C3|8 // 56452 /// AK0784	Orc6	BC048689	BC048689 // Orc6 // origin recognition complex, subunit 6 // 8 C3|8 // 56452 /// AK0784	Orc6	BC048689	8.21337e-05	1.5959e-05	-2.40841
13386	10408693	AK030914 // F13a1 // coagulation factor XIII, A1 subunit // 13 A3.3|13 // 74145 /// AK0	F13a1	AK030914	AK030914 // F13a1 // coagulation factor XIII, A1 subunit // 13 A3.3|13 // 74145 /// AK0	F13a1	AK030914	0.000107951	1.71293e-05	-5.96262
11214	10389214	AK151131 // Ccl9 // chemokine (C-C motif) ligand 9 // 11 C|11 50.81 cM // 20308 /// AK1	Ccl9	AK151131	AK151131 // Ccl9 // chemokine (C-C motif) ligand 9 // 11 C|11 50.81 cM // 20308 /// AK1	Ccl9	AK151131	0.000160623	1.72551e-05	-3.48186
834	10338827	---		---	---		---	0.000148784	1.76186e-05	4.17053
22175	10491182	AK036127 // Eif5a2 // eukaryotic translation initiation factor 5A2 // 3 A3|3 // 208691	Eif5a2	AK036127	AK036127 // Eif5a2 // eukaryotic translation initiation factor 5A2 // 3 A3|3 // 208691	Eif5a2	AK036127	0.00026996	2.00605e-05	-3.70419
466	10338459	---		---	---		---	0.000321481	2.0551e-05	10.3481
23981	10507347	AK031814 // Tesk2 // testis-specific kinase 2 // 4 D1|4 // 230661 /// AK047755 // Tesk2	Tesk2	AK031814	AK031814 // Tesk2 // testis-specific kinase 2 // 4 D1|4 // 230661 /// AK047755 // Tesk2	Tesk2	AK031814	0.000260293	2.21953e-05	2.39484
27142	10538253	AK077754 // Mpp6 // membrane protein, palmitoylated 6 (MAGUK p55 subfamily member 6) //	Mpp6	AK077754	AK077754 // Mpp6 // membrane protein, palmitoylated 6 (MAGUK p55 subfamily member 6) //	Mpp6	AK077754	0.000150063	2.78764e-05	-2.16276
6734	10345482	BC139799 // Cnnm4 // cyclin M4 // 1 B|1 15.28 cM // 94220 /// AK017367 // Cnnm4 // cycl	Cnnm4	BC139799	BC139799 // Cnnm4 // cyclin M4 // 1 B|1 15.28 cM // 94220 /// AK017367 // Cnnm4 // cycl	Cnnm4	BC139799	0.000513686	2.81589e-05	2.4377
863	10338856	---		---	---		---	0.000375398	2.96767e-05	-3.4964
32436	10583133	AK144515 // Mmp7 // matrix metallopeptidase 7 // 9 A1|9 2.46 cM // 17393 /// BC119057 /	Mmp7	AK144515	AK144515 // Mmp7 // matrix metallopeptidase 7 // 9 A1|9 2.46 cM // 17393 /// BC119057 /	Mmp7	AK144515	9.40032e-05	3.13653e-05	82.286
35066	10605820	AK086554 // Zc4h2 // zinc finger, C4H2 domain containing // X C3|X // 245522 /// AK1554	Zc4h2	AK086554	AK086554 // Zc4h2 // zinc finger, C4H2 domain containing // X C3|X // 245522 /// AK1554	Zc4h2	AK086554	0.000364901	3.54857e-05	-2.40945
11531	10392560	AK028451 // Abca9 // ATP-binding cassette, sub-family A (ABC1), member 9 // 11 E1|11 //	Abca9	AK028451	AK028451 // Abca9 // ATP-binding cassette, sub-family A (ABC1), member 9 // 11 E1|11 //	Abca9	AK028451	0.000429549	3.72296e-05	-3.0408
23363	10501922	NR_028573 // Snora24 // small nucleolar RNA, H/ACA box 24 // 3 G3|3 // 100306957 /// NR	Snora24	NR_028573	NR_028573 // Snora24 // small nucleolar RNA, H/ACA box 24 // 3 G3|3 // 100306957 /// NR	Snora24	NR_028573	0.000180133	3.95285e-05	-2.20223
25318	10519905	AK040065 // Gnat3 // guanine nucleotide binding protein, alpha transducing 3 // 5 A3|5	Gnat3	AK040065	AK040065 // Gnat3 // guanine nucleotide binding protein, alpha transducing 3 // 5 A3|5	Gnat3	AK040065	0.000487084	4.0054e-05	7.68203
19047	10461587	XM_003086124 // Ms4a4a // membrane-spanning 4-domains, subfamily A, member 4A // 19 A|1	Ms4a4a	XM_003086124	XM_003086124 // Ms4a4a // membrane-spanning 4-domains, subfamily A, member 4A // 19 A|1	Ms4a4a	XM_003086124	0.000510919	4.06379e-05	-8.09505
14346	10416800	AK047836 // Lmo7 // LIM domain only 7 // 14 E2.3|14 50.9 cM // 380928 /// AK053129 // L	Lmo7	AK047836	AK047836 // Lmo7 // LIM domain only 7 // 14 E2.3|14 50.9 cM // 380928 /// AK053129 // L	Lmo7	AK047836	0.000659491	4.22681e-05	4.38922
16200	10434932	BC099947 // Fam43a // family with sequence similarity 43, member A // 16 B2|16 // 22409	Fam43a	BC099947	BC099947 // Fam43a // family with sequence similarity 43, member A // 16 B2|16 // 22409	Fam43a	BC099947	0.00107433	4.5016e-05	-2.82668
16095	10433904	ENSMUST00000096279 // Gm10343 // predicted gene 10343 // --- // --- /// AK210912 // Yar	Gm10343	ENSMUST00000096279	ENSMUST00000096279 // Gm10343 // predicted gene 10343 // --- // --- /// AK210912 // Yar	Gm10343	ENSMUST00000096279	0.000701491	4.56781e-05	-2.20796
7977	10358399	AK043268 // Rgs13 // regulator of G-protein signaling 13 // 1 F|1 62.56 cM // 246709 //	Rgs13	AK043268	AK043268 // Rgs13 // regulator of G-protein signaling 13 // 1 F|1 62.56 cM // 246709 //	Rgs13	AK043268	0.000447925	4.63788e-05	20.1355
6549	10344542	---		---	---		---	0.00104248	5.06999e-05	2.50042
8350	10361651	AK011422 // Nup43 // nucleoporin 43 // 10 A1|10 // 69912 /// AK012191 // Nup43 // nucle	Nup43	AK011422	AK011422 // Nup43 // nucleoporin 43 // 10 A1|10 // 69912 /// AK012191 // Nup43 // nucle	Nup43	AK011422	0.000168966	5.41189e-05	-2.03383
31181	10571233	AK147136 // Fut10 // fucosyltransferase 10 // 8 A3|8 // 171167 /// AK169153 // Fut10 //	Fut10	AK147136	AK147136 // Fut10 // fucosyltransferase 10 // 8 A3|8 // 171167 /// AK169153 // Fut10 //	Fut10	AK147136	0.0005351	5.61312e-05	-2.59682
10430	10381416	AK075970 // Rnd2 // Rho family GTPase 2 // 11|11 C-D // 11858 /// AK170529 // Rnd2 // R	Rnd2	AK075970	AK075970 // Rnd2 // Rho family GTPase 2 // 11|11 C-D // 11858 /// AK170529 // Rnd2 // R	Rnd2	AK075970	0.00062905	5.73063e-05	-2.85701
15022	10423388	AK052643 // Dnah5 // dynein, axonemal, heavy chain 5 // 15 B1|15 10.9 cM // 110082 ///	Dnah5	AK052643	AK052643 // Dnah5 // dynein, axonemal, heavy chain 5 // 15 B1|15 10.9 cM // 110082 ///	Dnah5	AK052643	0.000534707	5.83123e-05	2.26508
6328	10344321	---		---	---		---	0.000370677	5.85975e-05	2.52137
16740	10440002	AK033593 // Gpr128 // G protein-coupled receptor 128 // 16 C1.1|16 // 239853 /// BC1323	Gpr128	AK033593	AK033593 // Gpr128 // G protein-coupled receptor 128 // 16 C1.1|16 // 239853 /// BC1323	Gpr128	AK033593	0.000205714	5.88456e-05	59.9713
14437	10417517	XM_001477203 // Gm10044 // predicted gene 10044 // 14 A1|14 // 218695 /// ENSMUST000000	Gm10044	XM_001477203	XM_001477203 // Gm10044 // predicted gene 10044 // 14 A1|14 // 218695 /// ENSMUST000000	Gm10044	XM_001477203	0.000399502	6.0645e-05	3.7493
25529	10522217	AK019457 // Limch1 // LIM and calponin homology domains 1 // 5 C3.1|5 // 77569 /// NM_0	Limch1	AK019457	AK019457 // Limch1 // LIM and calponin homology domains 1 // 5 C3.1|5 // 77569 /// NM_0	Limch1	AK019457	0.000630711	6.14774e-05	2.71363
10281	10380116	AK032782 // Rnf43 // ring finger protein 43 // 11 C|11 // 207742 /// BC131957 // Rnf43	Rnf43	AK032782	AK032782 // Rnf43 // ring finger protein 43 // 11 C|11 // 207742 /// BC131957 // Rnf43	Rnf43	AK032782	0.000591473	6.18705e-05	11.3832
30027	10562812	BC141118 // Spib // Spi-B transcription factor (Spi-1/PU.1 related) // 7 B4|7 28.83 cM	Spib	BC141118	BC141118 // Spib // Spi-B transcription factor (Spi-1/PU.1 related) // 7 B4|7 28.83 cM	Spib	BC141118	0.000701676	6.29575e-05	3.05496
31961	10578763	BC052927 // Sap30 // sin3 associated polypeptide // 8 B2|8 29.85 cM // 60406 /// AK0109	Sap30	BC052927	BC052927 // Sap30 // sin3 associated polypeptide // 8 B2|8 29.85 cM // 60406 /// AK0109	Sap30	BC052927	0.00113967	6.46071e-05	-2.57247
22573	10494761	AK143276 // Vtcn1 // V-set domain containing T cell activation inhibitor 1 // 3 F2.2|3	Vtcn1	AK143276	AK143276 // Vtcn1 // V-set domain containing T cell activation inhibitor 1 // 3 F2.2|3	Vtcn1	AK143276	0.000482525	6.51748e-05	19.1673
23973	10507273	AK031936 // Pik3r3 // phosphatidylinositol 3 kinase, regulatory subunit, polypeptide 3	Pik3r3	AK031936	AK031936 // Pik3r3 // phosphatidylinositol 3 kinase, regulatory subunit, polypeptide 3	Pik3r3	AK031936	0.000948002	6.77733e-05	4.19485
35499	10608659	AF288381 // Klra22 // killer cell lectin-like receptor subfamily A, member 22 // 6 F3|6	Klra22	AF288381	AF288381 // Klra22 // killer cell lectin-like receptor subfamily A, member 22 // 6 F3|6	Klra22	AF288381	0.000296968	7.02399e-05	-4.90868
31790	10577190	AK053353 // Rasa3 // RAS p21 protein activator 3 // 8 A1.1|8 6.29 cM // 19414 /// AK075	Rasa3	AK053353	AK053353 // Rasa3 // RAS p21 protein activator 3 // 8 A1.1|8 6.29 cM // 19414 /// AK075	Rasa3	AK053353	0.00129905	7.19672e-05	-2.83588
17175	10443786	BC025882 // Pde9a // phosphodiesterase 9A // 17 B1|17 // 18585 /// AK030509 // Pde9a //	Pde9a	BC025882	BC025882 // Pde9a // phosphodiesterase 9A // 17 B1|17 // 18585 /// AK030509 // Pde9a //	Pde9a	BC025882	0.0013947	7.3606e-05	12.5099
17800	10449657	AK008538 // Tff3 // trefoil factor 3, intestinal // 17 A3.3|17 15.8 cM // 21786 /// BC0	Tff3	AK008538	AK008538 // Tff3 // trefoil factor 3, intestinal // 17 A3.3|17 15.8 cM // 21786 /// BC0	Tff3	AK008538	0.000818504	7.57553e-05	56.1242
30989	10569399	AK029187 // Trpm5 // transient receptor potential cation channel, subfamily M, member 5	Trpm5	AK029187	AK029187 // Trpm5 // transient receptor potential cation channel, subfamily M, member 5	Trpm5	AK029187	0.000514583	7.64277e-05	6.74018
19050	10461614	AK008652 // Ms4a6c // membrane-spanning 4-domains, subfamily A, member 6C // 19 A|19 //	Ms4a6c	AK008652	AK008652 // Ms4a6c // membrane-spanning 4-domains, subfamily A, member 6C // 19 A|19 //	Ms4a6c	AK008652	0.00080048	7.64359e-05	-3.24285
10137	10378549	AK140456 // Rtn4rl1 // reticulon 4 receptor-like 1 // 11 B5|11 // 237847 /// AY250218 /	Rtn4rl1	AK140456	AK140456 // Rtn4rl1 // reticulon 4 receptor-like 1 // 11 B5|11 // 237847 /// AY250218 /	Rtn4rl1	AK140456	0.000703764	7.69021e-05	6.49636
26724	10534202	AK149619 // Ncf1 // neutrophil cytosolic factor 1 // 5 G2|5 74.47 cM // 17969 /// AK149	Ncf1	AK149619	AK149619 // Ncf1 // neutrophil cytosolic factor 1 // 5 G2|5 74.47 cM // 17969 /// AK149	Ncf1	AK149619	0.00156534	7.80021e-05	-3.07736
28433	10549532	---		---	---		---	0.000550628	8.5827e-05	3.43764
23443	10502766	AK034430 // Lphn2 // latrophilin 2 // 3 H3|3 // 99633 /// AK084598 // Lphn2 // latrophi	Lphn2	AK034430	AK034430 // Lphn2 // latrophilin 2 // 3 H3|3 // 99633 /// AK084598 // Lphn2 // latrophi	Lphn2	AK034430	0.000277756	8.73778e-05	2.14189
20899	10478890	AK143374 // Cebpb // CCAAT/enhancer binding protein (C/EBP), beta // 2 H3|2 87.58 cM //	Cebpb	AK143374	AK143374 // Cebpb // CCAAT/enhancer binding protein (C/EBP), beta // 2 H3|2 87.58 cM //	Cebpb	AK143374	0.000913431	8.75225e-05	-2.50083
7033	10348791	BC116706 // Ano7 // anoctamin 7 // 1 D|1 // 404545 /// NM_207031 // Ano7 // anoctamin 7	Ano7	BC116706	BC116706 // Ano7 // anoctamin 7 // 1 D|1 // 404545 /// NM_207031 // Ano7 // anoctamin 7	Ano7	BC116706	0.000964959	8.76034e-05	2.21569
28930	10553107	AK015058 // Fam83e // family with sequence similarity 83, member E // 7 B4|7 // 73813 /	Fam83e	AK015058	AK015058 // Fam83e // family with sequence similarity 83, member E // 7 B4|7 // 73813 /	Fam83e	AK015058	0.00100063	8.83891e-05	4.58142
22695	10496001	BC150751 // Cfi // complement component factor i // 3 G3|3 59.21 cM // 12630 /// U47810	Cfi	BC150751	BC150751 // Cfi // complement component factor i // 3 G3|3 59.21 cM // 12630 /// U47810	Cfi	BC150751	0.000721918	8.93011e-05	3.85225
32389	10582814	AK002902 // Tomm20 // translocase of outer mitochondrial membrane 20 homolog (yeast) //	Tomm20	AK002902	AK002902 // Tomm20 // translocase of outer mitochondrial membrane 20 homolog (yeast) //	Tomm20	AK002902	0.000711116	9.2929e-05	-2.73393
4540	10342533	---		---	---		---	8.64808e-05	9.60174e-05	2.53692
1437	10339430	---		---	---		---	0.000483295	9.87906e-05	2.80627
32757	10585410	BC116842 // Sh2d7 // SH2 domain containing 7 // 9 A5.3|9 // 244885 /// BC116844 // Sh2d	Sh2d7	BC116842	BC116842 // Sh2d7 // SH2 domain containing 7 // 9 A5.3|9 // 244885 /// BC116844 // Sh2d	Sh2d7	BC116842	0.000573311	0.000100406	4.03133
19051	10461622	AK007613 // Ms4a6b // membrane-spanning 4-domains, subfamily A, member 6B // --- // 697	Ms4a6b	AK007613	AK007613 // Ms4a6b // membrane-spanning 4-domains, subfamily A, member 6B // --- // 697	Ms4a6b	AK007613	0.000942125	0.000101405	-3.73119
13381	10408666	BC037666 // Rpp40 // ribonuclease P 40 subunit // 13 A3.3|13 // 208366 /// AK048810 //	Rpp40	BC037666	BC037666 // Rpp40 // ribonuclease P 40 subunit // 13 A3.3|13 // 208366 /// AK048810 //	Rpp40	BC037666	0.000672853	0.00010175	-2.57153
11576	10393106	AK031572 // Trim47 // tripartite motif-containing 47 // 11 E2|11 // 217333 /// AK075838	Trim47	AK031572	AK031572 // Trim47 // tripartite motif-containing 47 // 11 E2|11 // 217333 /// AK075838	Trim47	AK031572	0.000378047	0.000101822	-2.5591
15725	10429968	---		---	---		---	6.04523e-05	0.000102662	9.94662
31278	10571975	---		---	---		---	0.000732902	0.000104064	2.45664
33479	10592705	AK153697 // Pou2f3 // POU domain, class 2, transcription factor 3 // 9 A5.1|9 24.21 cM	Pou2f3	AK153697	AK153697 // Pou2f3 // POU domain, class 2, transcription factor 3 // 9 A5.1|9 24.21 cM	Pou2f3	AK153697	0.00147352	0.000104409	3.34243
14935	10422272	AY069926 // Sox21 // SRY-box containing gene 21 // 14 E4|14 // 223227 /// AY142959 // S	Sox21	AY069926	AY069926 // Sox21 // SRY-box containing gene 21 // 14 E4|14 // 223227 /// AY142959 // S	Sox21	AY069926	0.0012895	0.000104988	2.08101
4781	10342774	---		---	---		---	0.000719558	0.000105125	3.55087
20017	10471036	AK002544 // Dolpp1 // dolichyl pyrophosphate phosphatase 1 // 2 B|2 // 57170 /// AK0107	Dolpp1	AK002544	AK002544 // Dolpp1 // dolichyl pyrophosphate phosphatase 1 // 2 B|2 // 57170 /// AK0107	Dolpp1	AK002544	0.00323623	0.000106538	2.00877
27462	10541114	AK018120 // Rasgef1a // RasGEF domain family, member 1A // 6 F1|6 // 70727 /// AK158756	Rasgef1a	AK018120	AK018120 // Rasgef1a // RasGEF domain family, member 1A // 6 F1|6 // 70727 /// AK158756	Rasgef1a	AK018120	0.00157198	0.000107592	5.19286
4797	10342790	---		---	---		---	0.00118602	0.000110045	3.78536
25072	10517513	BC069926 // C1qc // complement component 1, q subcomponent, C chain // 4 D3|4 69.05 cM	C1qc	BC069926	BC069926 // C1qc // complement component 1, q subcomponent, C chain // 4 D3|4 69.05 cM	C1qc	BC069926	0.00106906	0.000111949	-3.12346
8944	10367045	AK149404 // Rdh16 // retinol dehydrogenase 16 // 10 D3|10 // 19683 /// AK164728 // Rdh1	Rdh16	AK149404	AK149404 // Rdh16 // retinol dehydrogenase 16 // 10 D3|10 // 19683 /// AK164728 // Rdh1	Rdh16	AK149404	0.000572504	0.000114168	7.23805
31954	10578690	AK042059 // Neil3 // nei like 3 (E. coli) // 8 B1.3|8 // 234258 /// AB072931 // Neil3 /	Neil3	AK042059	AK042059 // Neil3 // nei like 3 (E. coli) // 8 B1.3|8 // 234258 /// AB072931 // Neil3 /	Neil3	AK042059	0.000605066	0.000114783	-2.16879
20896	10478854	AK018301 // Slc9a8 // solute carrier family 9 (sodium/hydrogen exchanger), member 8 //	Slc9a8	AK018301	AK018301 // Slc9a8 // solute carrier family 9 (sodium/hydrogen exchanger), member 8 //	Slc9a8	AK018301	0.0035731	0.000116046	2.02696
19412	10464999	AK003744 // Cst6 // cystatin E/M // 19 A|19 4.3 cM // 73720 /// AK078116 // Cst6 // cys	Cst6	AK003744	AK003744 // Cst6 // cystatin E/M // 19 A|19 4.3 cM // 73720 /// AK078116 // Cst6 // cys	Cst6	AK003744	0.00163935	0.00011906	-4.55971
29845	10561104	AK033237 // Axl // AXL receptor tyrosine kinase // 7 A3-B1|7 14.02 cM // 26362 /// AK15	Axl	AK033237	AK033237 // Axl // AXL receptor tyrosine kinase // 7 A3-B1|7 14.02 cM // 26362 /// AK15	Axl	AK033237	0.00239127	0.000121319	-2.94151
15728	10430006	AK005535 // Slc39a4 // solute carrier family 39 (zinc transporter), member 4 // 15 D3|1	Slc39a4	AK005535	AK005535 // Slc39a4 // solute carrier family 39 (zinc transporter), member 4 // 15 D3|1	Slc39a4	AK005535	0.000440298	0.000122558	36.5046
5991	10343984	---		---	---		---	0.00253658	0.000123542	3.57667
30483	10565819	AK041144 // Slco2b1 // solute carrier organic anion transporter family, member 2b1 // 7	Slco2b1	AK041144	AK041144 // Slco2b1 // solute carrier organic anion transporter family, member 2b1 // 7	Slco2b1	AK041144	0.00162143	0.000124284	-3.00293
32920	10587107	AK002362 // Myo5a // myosin VA // 9 D|9 42.26 cM // 17918 /// AK032713 // Myo5a // myos	Myo5a	AK002362	AK002362 // Myo5a // myosin VA // 9 D|9 42.26 cM // 17918 /// AK032713 // Myo5a // myos	Myo5a	AK002362	0.00108254	0.000124706	-3.21467
7234	10350848	BC055845 // 2810025M15Rik // RIKEN cDNA 2810025M15 gene // 1 H1|1 // 69953 /// BC055878	2810025M15Rik	BC055845	BC055845 // 2810025M15Rik // RIKEN cDNA 2810025M15 gene // 1 H1|1 // 69953 /// BC055878	2810025M15Rik	BC055845	0.00117173	0.000125674	-2.19386
24205	10509596	AK078919 // Rnf186 // ring finger protein 186 // 4 D3|4 // 66825 /// BC011492 // Rnf186	Rnf186	AK078919	AK078919 // Rnf186 // ring finger protein 186 // 4 D3|4 // 66825 /// BC011492 // Rnf186	Rnf186	AK078919	0.000549273	0.000125764	10.088
8362	10361760	XM_003946366 // LOC101056577 // mitochondrial import inner membrane translocase subunit	LOC101056577	XM_003946366	XM_003946366 // LOC101056577 // mitochondrial import inner membrane translocase subunit	LOC101056577	XM_003946366	0.000982335	0.000126703	-2.64165
25071	10517508	AK140712 // C1qb // complement component 1, q subcomponent, beta polypeptide // 4 D3|4	C1qb	AK140712	AK140712 // C1qb // complement component 1, q subcomponent, beta polypeptide // 4 D3|4	C1qb	AK140712	0.00140068	0.00012782	-2.21501
18513	10456556	AK016984 // Stard6 // StAR-related lipid transfer (START) domain containing 6 // 18 E2|	Stard6	AK016984	AK016984 // Stard6 // StAR-related lipid transfer (START) domain containing 6 // 18 E2|	Stard6	AK016984	0.00275725	0.000129181	-3.99053
4522	10342515	---		---	---		---	0.00174284	0.000129222	3.34206
4232	10342225	---		---	---		---	0.00284527	0.000130716	5.19123
1311	10339304	---		---	---		---	0.000947501	0.000136601	2.41771
859	10338852	---		---	---		---	0.000501455	0.000140166	3.53564
19530	10466210	AK004295 // Ms4a6d // membrane-spanning 4-domains, subfamily A, member 6D // 19 A|19 //	Ms4a6d	AK004295	AK004295 // Ms4a6d // membrane-spanning 4-domains, subfamily A, member 6D // 19 A|19 //	Ms4a6d	AK004295	0.00112875	0.000140639	-5.75399
12926	10405189	---		---	---		---	0.000977514	0.000143482	-3.58527
6755	10345675	AK075824 // Npas2 // neuronal PAS domain protein 2 // 1 B|1 17.98 cM // 18143 /// BC109	Npas2	AK075824	AK075824 // Npas2 // neuronal PAS domain protein 2 // 1 B|1 17.98 cM // 18143 /// BC109	Npas2	AK075824	0.000324948	0.000143924	3.93116
13389	10408739	ENSMUST00000078232 // Gm10129 // predicted gene 10129 // --- // --- /// AK037084 // Gm1	Gm10129	ENSMUST00000078232	ENSMUST00000078232 // Gm10129 // predicted gene 10129 // --- // --- /// AK037084 // Gm1	Gm10129	ENSMUST00000078232	0.00191644	0.000144963	2.3805
17954	10450904	AK002521 // Scoc // short coiled-coil protein // 8 C2|8 // 56367 /// AK003095 // Scoc /	Scoc	AK002521	AK002521 // Scoc // short coiled-coil protein // 8 C2|8 // 56367 /// AK003095 // Scoc /	Scoc	AK002521	0.00101259	0.000145542	-2.70199
16353	10436500	AK009815 // Gbe1 // glucan (1,4-alpha-), branching enzyme 1 // 16 C2|16 40.19 cM // 741	Gbe1	AK009815	AK009815 // Gbe1 // glucan (1,4-alpha-), branching enzyme 1 // 16 C2|16 40.19 cM // 741	Gbe1	AK009815	0.00288598	0.000147326	-3.04038
31593	10575144	AK003739 // Nip7 // nuclear import 7 homolog (S. cerevisiae) // 8|8 D2 // 66164 /// AK0	Nip7	AK003739	AK003739 // Nip7 // nuclear import 7 homolog (S. cerevisiae) // 8|8 D2 // 66164 /// AK0	Nip7	AK003739	0.00108899	0.000147887	-2.2931
22618	10495223	AK136584 // Eps8l3 // EPS8-like 3 // 3 F2.3|3 // 99662 /// AK167630 // Eps8l3 // EPS8-l	Eps8l3	AK136584	AK136584 // Eps8l3 // EPS8-like 3 // 3 F2.3|3 // 99662 /// AK167630 // Eps8l3 // EPS8-l	Eps8l3	AK136584	0.00119098	0.000149315	10.2821
20848	10478389	AK143948 // Hnf4a // hepatic nuclear factor 4, alpha // 2 H3|2 84.32 cM // 15378 /// AF	Hnf4a	AK143948	AK143948 // Hnf4a // hepatic nuclear factor 4, alpha // 2 H3|2 84.32 cM // 15378 /// AF	Hnf4a	AK143948	0.000852183	0.000150309	15.4941
18849	10459768	---		---	---		---	0.00376636	0.000151275	-2.81171
34678	10603087	AK009757 // Pir // pirin // X F5|X // 69656 /// AK082922 // Pir // pirin // X F5|X // 6	Pir	AK009757	AK009757 // Pir // pirin // X F5|X // 69656 /// AK082922 // Pir // pirin // X F5|X // 6	Pir	AK009757	0.0030937	0.000151424	-2.40283
9928	10376366	NM_027339 // Lypd8 // LY6/PLAUR domain containing 8 // 11 B1.3|11 // 70163 /// NM_00108	Lypd8	NM_027339	NM_027339 // Lypd8 // LY6/PLAUR domain containing 8 // 11 B1.3|11 // 70163 /// NM_00108	Lypd8	NM_027339	0.000231836	0.000154138	55.5118
12450	10401166	AK020902 // Pigh // phosphatidylinositol glycan anchor biosynthesis, class H // 12 D2|1	Pigh	AK020902	AK020902 // Pigh // phosphatidylinositol glycan anchor biosynthesis, class H // 12 D2|1	Pigh	AK020902	0.00124867	0.000157622	2.03331
18276	10454192	AK014454 // Ttr // transthyretin // 18 A2|18 11.47 cM // 22139 /// AK018701 // Ttr // t	Ttr	AK014454	AK014454 // Ttr // transthyretin // 18 A2|18 11.47 cM // 22139 /// AK018701 // Ttr // t	Ttr	AK014454	0.000909694	0.000158897	14.2801
6048	10344041	---		---	---		---	0.0034535	0.000159217	6.36863
13939	10413951	AK052541 // Arhgap22 // Rho GTPase activating protein 22 // 14 B|14 // 239027 /// AY541	Arhgap22	AK052541	AK052541 // Arhgap22 // Rho GTPase activating protein 22 // 14 B|14 // 239027 /// AY541	Arhgap22	AK052541	0.00104827	0.000160802	-2.73871
6653	10344809	BC151042 // Cspp1 // centrosome and spindle pole associated protein 1 // 1 A2|1 // 2116	Cspp1	BC151042	BC151042 // Cspp1 // centrosome and spindle pole associated protein 1 // 1 A2|1 // 2116	Cspp1	BC151042	0.00257058	0.000160803	2.37063
19894	10469571	NM_027715 // Otud1 // OTU domain containing 1 // 2 A3|2 // 71198 /// ENSMUST00000052168	Otud1	NM_027715	NM_027715 // Otud1 // OTU domain containing 1 // 2 A3|2 // 71198 /// ENSMUST00000052168	Otud1	NM_027715	0.00382277	0.000161052	-2.03833
27301	10539517	AK034587 // Dysf // dysferlin // 6 C3|6 36.14 cM // 26903 /// AK087986 // Dysf // dysfe	Dysf	AK034587	AK034587 // Dysf // dysferlin // 6 C3|6 36.14 cM // 26903 /// AK087986 // Dysf // dysfe	Dysf	AK034587	0.0029099	0.000161149	-3.2319
27457	10541091	ENSMUST00000120444 // Gm6253 // predicted pseudogene 6253 // --- // ---	Gm6253	ENSMUST00000120444	ENSMUST00000120444 // Gm6253 // predicted pseudogene 6253 // --- // ---	Gm6253	ENSMUST00000120444	0.00189375	0.00016122	-2.56095
34967	10604984	BC034848 // Xlr4b // X-linked lymphocyte-regulated 4B // X A7.3|X 37.29 cM // 27083 ///	Xlr4b	BC034848	BC034848 // Xlr4b // X-linked lymphocyte-regulated 4B // X A7.3|X 37.29 cM // 27083 ///	Xlr4b	BC034848	0.000340059	0.00016265	2.84101
3917	10341910	---		---	---		---	0.000765587	0.000163366	3.28869
23066	10499354	BC069910 // Bglap3 // bone gamma-carboxyglutamate protein 3 // 3 F1|3 38.81 cM // 12095	Bglap3	BC069910	BC069910 // Bglap3 // bone gamma-carboxyglutamate protein 3 // 3 F1|3 38.81 cM // 12095	Bglap3	BC069910	0.000393683	0.00016499	9.88715
22940	10498210	AK043125 // Nbea // neurobeachin // 3 C|3 26.61 cM // 26422 /// AK048157 // Nbea // neu	Nbea	AK043125	AK043125 // Nbea // neurobeachin // 3 C|3 26.61 cM // 26422 /// AK048157 // Nbea // neu	Nbea	AK043125	0.00288014	0.000168883	2.61512
18183	10453318	AK149569 // Abcg5 // ATP-binding cassette, sub-family G (WHITE), member 5 // 17 E4|17 5	Abcg5	AK149569	AK149569 // Abcg5 // ATP-binding cassette, sub-family G (WHITE), member 5 // 17 E4|17 5	Abcg5	AK149569	0.00130912	0.000169254	16.9726
23993	10507477	---		---	---		---	0.000987058	0.000169621	-4.25154
35180	10606689	XM_003946366 // LOC101056577 // mitochondrial import inner membrane translocase subunit	LOC101056577	XM_003946366	XM_003946366 // LOC101056577 // mitochondrial import inner membrane translocase subunit	LOC101056577	XM_003946366	0.00130805	0.000172594	-2.5831
32341	10582378	HQ215520 // Piezo1 // piezo-type mechanosensitive ion channel component 1 // 8 E1|8 //	Piezo1	HQ215520	HQ215520 // Piezo1 // piezo-type mechanosensitive ion channel component 1 // 8 E1|8 //	Piezo1	HQ215520	0.0024601	0.000172749	-2.25458
34327	10600131	BC034848 // Xlr4b // X-linked lymphocyte-regulated 4B // X A7.3|X 37.29 cM // 27083 ///	Xlr4b	BC034848	BC034848 // Xlr4b // X-linked lymphocyte-regulated 4B // X A7.3|X 37.29 cM // 27083 ///	Xlr4b	BC034848	0.000414445	0.000173757	2.71466
29009	10554063	NM_001033877 // Adamts17 // a disintegrin-like and metallopeptidase (reprolysin type) w	Adamts17	NM_001033877	NM_001033877 // Adamts17 // a disintegrin-like and metallopeptidase (reprolysin type) w	Adamts17	NM_001033877	0.00108025	0.000174202	2.15893
18667	10458028	AK002769 // Gypc // glycophorin C // 18 B1|18 18.05 cM // 71683 /// AK082930 // Gypc //	Gypc	AK002769	AK002769 // Gypc // glycophorin C // 18 B1|18 18.05 cM // 71683 /// AK082930 // Gypc //	Gypc	AK002769	0.00370264	0.000175849	-3.09489
28039	10545827	AK078938 // Rab11fip5 // RAB11 family interacting protein 5 (class I) // 6 C3|6 37.35 c	Rab11fip5	AK078938	AK078938 // Rab11fip5 // RAB11 family interacting protein 5 (class I) // 6 C3|6 37.35 c	Rab11fip5	AK078938	0.00377516	0.00017611	-2.22602
3180	10341173	---		---	---		---	0.000741945	0.000176396	4.11206
20756	10477370	ENSMUST00000144827 // LOC101055837 // WD repeat-containing protein on Y chromosome-like	LOC101055837	ENSMUST00000144827	ENSMUST00000144827 // LOC101055837 // WD repeat-containing protein on Y chromosome-like	LOC101055837	ENSMUST00000144827	0.00140779	0.000179292	-2.81356
13771	10412267	AK036572 // Itga2 // integrin alpha 2 // 13 D2.2|13 64.61 cM // 16398 /// AK051050 // I	Itga2	AK036572	AK036572 // Itga2 // integrin alpha 2 // 13 D2.2|13 64.61 cM // 16398 /// AK051050 // I	Itga2	AK036572	0.00217761	0.000181944	10.2302
26168	10528723	AK077567 // Kmt2c // lysine (K)-specific methyltransferase 2C // 5 A3|5 // 231051 /// A	Kmt2c	AK077567	AK077567 // Kmt2c // lysine (K)-specific methyltransferase 2C // 5 A3|5 // 231051 /// A	Kmt2c	AK077567	0.00133584	0.000183868	2.24292
16191	10434845	AK033972 // Il1rap // interleukin 1 receptor accessory protein // 16|16 B2 // 16180 ///	Il1rap	AK033972	AK033972 // Il1rap // interleukin 1 receptor accessory protein // 16|16 B2 // 16180 ///	Il1rap	AK033972	0.000832531	0.000184306	-4.20855
34972	10605034	BC034848 // Xlr4b // X-linked lymphocyte-regulated 4B // X A7.3|X 37.29 cM // 27083 ///	Xlr4b	BC034848	BC034848 // Xlr4b // X-linked lymphocyte-regulated 4B // X A7.3|X 37.29 cM // 27083 ///	Xlr4b	BC034848	0.000448604	0.000188222	3.06895
29154	10555460	AB031550 // Stard10 // START domain containing 10 // 7 E3|7 // 56018 /// BC046335 // St	Stard10	AB031550	AB031550 // Stard10 // START domain containing 10 // 7 E3|7 // 56018 /// BC046335 // St	Stard10	AB031550	0.00205847	0.000189287	7.11858
12869	10404700	ENSMUST00000164699 // Gm6245 // predicted gene 6245 // --- // ---	Gm6245	ENSMUST00000164699	ENSMUST00000164699 // Gm6245 // predicted gene 6245 // --- // ---	Gm6245	ENSMUST00000164699	0.00149842	0.000190246	2.3022
28754	10551822	AK134263 // Zfp382 // zinc finger protein 382 // 7 B1|7 // 233060 /// BC151163 // Zfp38	Zfp382	AK134263	AK134263 // Zfp382 // zinc finger protein 382 // 7 B1|7 // 233060 /// BC151163 // Zfp38	Zfp382	AK134263	0.00154342	0.000190399	-2.03628
12599	10402575	AK008666 // Degs2 // degenerative spermatocyte homolog 2 (Drosophila), lipid desaturase	Degs2	AK008666	AK008666 // Degs2 // degenerative spermatocyte homolog 2 (Drosophila), lipid desaturase	Degs2	AK008666	0.000683628	0.000194414	17.9847
31981	10578952	AK131860 // BC030870 // cDNA sequence BC030870 // 8|8 // 407795 /// NR_033217 // BC0308	BC030870	AK131860	AK131860 // BC030870 // cDNA sequence BC030870 // 8|8 // 407795 /// NR_033217 // BC0308	BC030870	AK131860	0.00104621	0.000195278	15.6953
17241	10444595	AK151605 // Lsm2 // LSM2 homolog, U6 small nuclear RNA associated (S. cerevisiae) // 17	Lsm2	AK151605	AK151605 // Lsm2 // LSM2 homolog, U6 small nuclear RNA associated (S. cerevisiae) // 17	Lsm2	AK151605	0.00147692	0.000195337	-2.12146
12578	10402399	XM_003945662 // Serpina1d // serine (or cysteine) peptidase inhibitor, clade A, member	Serpina1d	XM_003945662	XM_003945662 // Serpina1d // serine (or cysteine) peptidase inhibitor, clade A, member	Serpina1d	XM_003945662	0.00127421	0.000195351	2.78225
18467	10456071	AK004947 // Csf1r // colony stimulating factor 1 receptor // 18 D|18 34.41 cM // 12978	Csf1r	AK004947	AK004947 // Csf1r // colony stimulating factor 1 receptor // 18 D|18 34.41 cM // 12978	Csf1r	AK004947	0.00206343	0.000195987	-2.58185
27072	10537690	AK018661 // Sval1 // seminal vesicle antigen-like 1 // 6 B2.1|6 // 71578 /// BC114422 /	Sval1	AK018661	AK018661 // Sval1 // seminal vesicle antigen-like 1 // 6 B2.1|6 // 71578 /// BC114422 /	Sval1	AK018661	0.00242602	0.000197701	49.3758
17067	10442565	AK009605 // Noxo1 // NADPH oxidase organizer 1 // 17 A3.3|17 12.49 cM // 71893 /// AK08	Noxo1	AK009605	AK009605 // Noxo1 // NADPH oxidase organizer 1 // 17 A3.3|17 12.49 cM // 71893 /// AK08	Noxo1	AK009605	0.0011172	0.000197879	10.0902
7635	10354649	NM_001163314 // Pgap1 // post-GPI attachment to proteins 1 // 1 C1.1|1 // 241062 /// EN	Pgap1	NM_001163314	NM_001163314 // Pgap1 // post-GPI attachment to proteins 1 // 1 C1.1|1 // 241062 /// EN	Pgap1	NM_001163314	0.00178828	0.000198442	2.27646
14254	10416057	AK132030 // Clu // clusterin // 14 D1|14 34.36 cM // 12759 /// AF248057 // Clu // clust	Clu	AK132030	AK132030 // Clu // clusterin // 14 D1|14 34.36 cM // 12759 /// AF248057 // Clu // clust	Clu	AK132030	0.00112574	0.000198557	14.4623
21009	10479833	BC024755 // Optn // optineurin // 2 A1|2 3.15 cM // 71648 /// AK015354 // Optn // optin	Optn	BC024755	BC024755 // Optn // optineurin // 2 A1|2 3.15 cM // 71648 /// AK015354 // Optn // optin	Optn	BC024755	0.000929572	0.000199515	2.61379
31499	10574166	AK086165 // Cpne2 // copine II // 8 C5|8 // 234577 /// AK160238 // Cpne2 // copine II /	Cpne2	AK086165	AK086165 // Cpne2 // copine II // 8 C5|8 // 234577 /// AK160238 // Cpne2 // copine II /	Cpne2	AK086165	0.00191426	0.000200937	-2.62355
12580	10402409	XM_003945662 // Serpina1d // serine (or cysteine) peptidase inhibitor, clade A, member	Serpina1d	XM_003945662	XM_003945662 // Serpina1d // serine (or cysteine) peptidase inhibitor, clade A, member	Serpina1d	XM_003945662	0.00173459	0.000202823	5.77089
15696	10429588	AK136484 // 9030619P08Rik // RIKEN cDNA 9030619P08 gene // 15 D3|15 // 105892 /// BC087	9030619P08Rik	AK136484	AK136484 // 9030619P08Rik // RIKEN cDNA 9030619P08 gene // 15 D3|15 // 105892 /// BC087	9030619P08Rik	AK136484	0.00144065	0.000205378	5.56861
24976	10516590	AK010736 // Zbtb8a // zinc finger and BTB domain containing 8a // 4 D2.2|4 // 73680 ///	Zbtb8a	AK010736	AK010736 // Zbtb8a // zinc finger and BTB domain containing 8a // 4 D2.2|4 // 73680 ///	Zbtb8a	AK010736	0.00235022	0.000207017	3.97477
15882	10431697	AK051445 // Abcd2 // ATP-binding cassette, sub-family D (ALD), member 2 // 15 E-F|15 //	Abcd2	AK051445	AK051445 // Abcd2 // ATP-binding cassette, sub-family D (ALD), member 2 // 15 E-F|15 //	Abcd2	AK051445	0.0049601	0.00020787	-6.18516
15750	10430255	AK079870 // Foxred2 // FAD-dependent oxidoreductase domain containing 2 // 15 E1|15 36.	Foxred2	AK079870	AK079870 // Foxred2 // FAD-dependent oxidoreductase domain containing 2 // 15 E1|15 36.	Foxred2	AK079870	0.00409135	0.000208911	-3.64697
31994	10579023	AK049514 // Slc18a1 // solute carrier family 18 (vesicular monoamine), member 1 // 8 B3	Slc18a1	AK049514	AK049514 // Slc18a1 // solute carrier family 18 (vesicular monoamine), member 1 // 8 B3	Slc18a1	AK049514	0.00257581	0.000208927	4.5296
26998	10536931	AK014539 // Ahcyl2 // S-adenosylhomocysteine hydrolase-like 2 // 6 A3.3|6 // 74340 ///	Ahcyl2	AK014539	AK014539 // Ahcyl2 // S-adenosylhomocysteine hydrolase-like 2 // 6 A3.3|6 // 74340 ///	Ahcyl2	AK014539	0.00113043	0.000211883	3.83115
27200	10538715	AK048645 // Ccser1 // coiled-coil serine rich 1 // 6 B3|6 // 232035 /// BC107398 // Ccs	Ccser1	AK048645	AK048645 // Ccser1 // coiled-coil serine rich 1 // 6 B3|6 // 232035 /// BC107398 // Ccs	Ccser1	AK048645	0.0014287	0.000213551	3.03888
3006	10340999	---		---	---		---	0.0019801	0.000214298	3.29903
7006	10348537	AK004539 // Ramp1 // receptor (calcitonin) activity modifying protein 1 // 1 D|1 46.08	Ramp1	AK004539	AK004539 // Ramp1 // receptor (calcitonin) activity modifying protein 1 // 1 D|1 46.08	Ramp1	AK004539	0.00119461	0.000214575	3.28853
13902	10413517	AK030900 // Chdh // choline dehydrogenase // 14 B|14 // 218865 /// AK042454 // Chdh //	Chdh	AK030900	AK030900 // Chdh // choline dehydrogenase // 14 B|14 // 218865 /// AK042454 // Chdh //	Chdh	AK030900	0.00193657	0.00021497	6.18854
25252	10519268	NR_029587 // Mir200b // microRNA 200b // 4|4 // 387243 /// ENSMUST00000083615 // Mir200	Mir200b	NR_029587	NR_029587 // Mir200b // microRNA 200b // 4|4 // 387243 /// ENSMUST00000083615 // Mir200	Mir200b	NR_029587	0.0026826	0.000216774	24.713
12795	10404061	BC116853 // Hist1h2bb // histone cluster 1, H2bb // 13 A2-A3|13 // 319178 /// BC116857	Hist1h2bb	BC116853	BC116853 // Hist1h2bb // histone cluster 1, H2bb // 13 A2-A3|13 // 319178 /// BC116857	Hist1h2bb	BC116853	0.00106536	0.000218095	-2.54269
9364	10371111	AK008855 // Tjp3 // tight junction protein 3 // 10 C1|10 // 27375 /// AK029083 // Tjp3	Tjp3	AK008855	AK008855 // Tjp3 // tight junction protein 3 // 10 C1|10 // 27375 /// AK029083 // Tjp3	Tjp3	AK008855	0.00102743	0.000218243	13.8337
14534	10418506	BC019712 // Stab1 // stabilin 1 // 14 B|14 // 192187 /// BC049247 // Stab1 // stabilin	Stab1	BC019712	BC019712 // Stab1 // stabilin 1 // 14 B|14 // 192187 /// BC049247 // Stab1 // stabilin	Stab1	BC019712	0.00200331	0.000218375	-3.02176
15790	10430645	AK037689 // D730005E14Rik // RIKEN cDNA D730005E14 gene // 15 E1|15 // 109361 /// NR_03	D730005E14Rik	AK037689	AK037689 // D730005E14Rik // RIKEN cDNA D730005E14 gene // 15 E1|15 // 109361 /// NR_03	D730005E14Rik	AK037689	0.00165069	0.000223554	5.82555
1271	10339264	---		---	---		---	0.000600572	0.000224147	3.06417
33047	10588509	AK004580 // Pcbp4 // poly(rC) binding protein 4 // 9|9 F1-F2 // 59092 /// AK005383 // P	Pcbp4	AK004580	AK004580 // Pcbp4 // poly(rC) binding protein 4 // 9|9 F1-F2 // 59092 /// AK005383 // P	Pcbp4	AK004580	0.000532419	0.000229565	-2.65119
31474	10574033	AK010450 // Nup93 // nucleoporin 93 // 8 C5|8 // 71805 /// AK028864 // Nup93 // nucleop	Nup93	AK010450	AK010450 // Nup93 // nucleoporin 93 // 8 C5|8 // 71805 /// AK028864 // Nup93 // nucleop	Nup93	AK010450	0.00155068	0.000229912	-2.09265
24270	10510221	AY140896 // Gm3579 // predicted gene 3579 // 4 D2.3|4 // 100041932	Gm3579	AY140896	AY140896 // Gm3579 // predicted gene 3579 // 4 D2.3|4 // 100041932	Gm3579	AY140896	0.000707945	0.000230076	7.71347
14525	10418341	AK045627 // Il17rb // interleukin 17 receptor B // 14 B|14 18.39 cM // 50905 /// AK0501	Il17rb	AK045627	AK045627 // Il17rb // interleukin 17 receptor B // 14 B|14 18.39 cM // 50905 /// AK0501	Il17rb	AK045627	0.00265376	0.000230457	2.94028
5039	10343032	---		---	---		---	0.000708913	0.000233653	3.17629
29767	10560608	AK146468 // Apoc2 // apolipoprotein C-II // 7 A3|7 9.94 cM // 11813 /// BC024697 // Apo	Apoc2	AK146468	AK146468 // Apoc2 // apolipoprotein C-II // 7 A3|7 9.94 cM // 11813 /// BC024697 // Apo	Apoc2	AK146468	0.00388209	0.000240966	-5.36663
14390	10417124	AK047587 // B930095G15Rik // RIKEN cDNA B930095G15 gene // 14 E5|14 // 320268 /// ENSMU	B930095G15Rik	AK047587	AK047587 // B930095G15Rik // RIKEN cDNA B930095G15 gene // 14 E5|14 // 320268 /// ENSMU	B930095G15Rik	AK047587	0.00220216	0.000241866	2.38562
11305	10390196	BC139165 // B4galnt2 // beta-1,4-N-acetyl-galactosaminyl transferase 2 // 11 D|11 59.02	B4galnt2	BC139165	BC139165 // B4galnt2 // beta-1,4-N-acetyl-galactosaminyl transferase 2 // 11 D|11 59.02	B4galnt2	BC139165	0.00093066	0.000245592	59.2486
15338	10426544	AB041659 // Slc48a1 // solute carrier family 48 (heme transporter), member 1 // 15 F2|1	Slc48a1	AB041659	AB041659 // Slc48a1 // solute carrier family 48 (heme transporter), member 1 // 15 F2|1	Slc48a1	AB041659	0.00581775	0.000246825	-2.61149
19328	10464084	AK018098 // Tcf7l2 // transcription factor 7 like 2, T cell specific, HMG box // 19 D2|	Tcf7l2	AK018098	AK018098 // Tcf7l2 // transcription factor 7 like 2, T cell specific, HMG box // 19 D2|	Tcf7l2	AK018098	0.000835013	0.000249843	2.04368
35478	10608638	AK080171 // Klra4 // killer cell lectin-like receptor, subfamily A, member 4 // 6 F3|6	Klra4	AK080171	AK080171 // Klra4 // killer cell lectin-like receptor, subfamily A, member 4 // 6 F3|6	Klra4	AK080171	0.000789778	0.000250158	-11.7644
33465	10592471	AK020827 // Gramd1b // GRAM domain containing 1B // 9|9 B // 235283 /// AK028277 // Gra	Gramd1b	AK020827	AK020827 // Gramd1b // GRAM domain containing 1B // 9|9 B // 235283 /// AK028277 // Gra	Gramd1b	AK020827	0.00191619	0.000250736	2.09462
24826	10515282	AK007428 // Tspan1 // tetraspanin 1 // 4|4 C7 // 66805 /// AK078869 // Tspan1 // tetras	Tspan1	AK007428	AK007428 // Tspan1 // tetraspanin 1 // 4|4 C7 // 66805 /// AK078869 // Tspan1 // tetras	Tspan1	AK007428	0.00185836	0.000251644	66.3726
19937	10469984	BC004853 // Lrrc26 // leucine rich repeat containing 26 // 2 A3|2 // 227618 /// BC02453	Lrrc26	BC004853	BC004853 // Lrrc26 // leucine rich repeat containing 26 // 2 A3|2 // 227618 /// BC02453	Lrrc26	BC004853	0.00148941	0.000253952	66.3085
1872	10339865	---		---	---		---	0.000530881	0.000255753	3.25889
5778	10343771	---		---	---		---	0.00131669	0.000256412	2.92375
526	10338519	---		---	---		---	0.000501343	0.000256913	-2.44651
11193	10389022	AK148112 // Myo1d // myosin ID // 11 B5|11 47.95 cM // 338367 /// NM_177390 // Myo1d //	Myo1d	AK148112	AK148112 // Myo1d // myosin ID // 11 B5|11 47.95 cM // 338367 /// NM_177390 // Myo1d //	Myo1d	AK148112	0.000741715	0.000259523	3.45317
4936	10342929	---		---	---		---	0.00101595	0.000259891	-2.02654
32241	10581395	AK149969 // Slc12a4 // solute carrier family 12, member 4 // 8 D3|8 53.06 cM // 20498 /	Slc12a4	AK149969	AK149969 // Slc12a4 // solute carrier family 12, member 4 // 8 D3|8 53.06 cM // 20498 /	Slc12a4	AK149969	0.00147504	0.000260445	-2.43532
6905	10347364	AK027908 // Vil1 // villin 1 // 1 C5|1 38.54 cM // 22349 /// BC015267 // Vil1 // villin	Vil1	AK027908	AK027908 // Vil1 // villin 1 // 1 C5|1 38.54 cM // 22349 /// BC015267 // Vil1 // villin	Vil1	AK027908	0.00116169	0.000261441	13.1512
31728	10576639	AK030358 // Nrp1 // neuropilin 1 // 8 E|8 75.78 cM // 18186 /// AK082992 // Nrp1 // neu	Nrp1	AK030358	AK030358 // Nrp1 // neuropilin 1 // 8 E|8 75.78 cM // 18186 /// AK082992 // Nrp1 // neu	Nrp1	AK030358	0.00373543	0.000266432	-2.95364
33992	10597935	AK035674 // Cdcp1 // CUB domain containing protein 1 // 9 F4|9 // 109332 /// AK087108 /	Cdcp1	AK035674	AK035674 // Cdcp1 // CUB domain containing protein 1 // 9 F4|9 // 109332 /// AK087108 /	Cdcp1	AK035674	0.00225348	0.000268753	9.83638
17293	10445053	AK033650 // Trim31 // tripartite motif-containing 31 // 17 B1|17 // 224762 /// BC026666	Trim31	AK033650	AK033650 // Trim31 // tripartite motif-containing 31 // 17 B1|17 // 224762 /// BC026666	Trim31	AK033650	0.00229141	0.000271664	11.7578
28583	10550509	AK008335 // Pglyrp1 // peptidoglycan recognition protein 1 // 7|7 A3 // 21946 /// AK043	Pglyrp1	AK008335	AK008335 // Pglyrp1 // peptidoglycan recognition protein 1 // 7|7 A3 // 21946 /// AK043	Pglyrp1	AK008335	0.000774114	0.000277062	14.7772
15707	10429691	BC117947 // Fam83h // family with sequence similarity 83, member H // 15 D3|15 // 10573	Fam83h	BC117947	BC117947 // Fam83h // family with sequence similarity 83, member H // 15 D3|15 // 10573	Fam83h	BC117947	0.00175679	0.000278967	7.57123
10068	10377804	AK089542 // Arrb2 // arrestin, beta 2 // 11 B3|11 42.99 cM // 216869 /// AK150389 // Ar	Arrb2	AK089542	AK089542 // Arrb2 // arrestin, beta 2 // 11 B3|11 42.99 cM // 216869 /// AK150389 // Ar	Arrb2	AK089542	0.00252387	0.00027909	-2.13178
3332	10341325	---		---	---		---	0.00408336	0.00028074	3.44897
10646	10383684	AK034900 // Limk2 // LIM motif-containing protein kinase 2 // 11|11 D // 16886 /// AK03	Limk2	AK034900	AK034900 // Limk2 // LIM motif-containing protein kinase 2 // 11|11 D // 16886 /// AK03	Limk2	AK034900	0.00113605	0.000281569	2.44334
8427	10362245	BC023220 // Epb4.1l2 // erythrocyte protein band 4.1-like 2 // 10 A4|10 12.26 cM // 138	Epb4.1l2	BC023220	BC023220 // Epb4.1l2 // erythrocyte protein band 4.1-like 2 // 10 A4|10 12.26 cM // 138	Epb4.1l2	BC023220	0.005338	0.000281884	-2.51265
15923	10432178	NR_034052 // Snora2b // small nucleolar RNA, H/ACA box 2B // 15|15 // 100217416 /// ENS	Snora2b	NR_034052	NR_034052 // Snora2b // small nucleolar RNA, H/ACA box 2B // 15|15 // 100217416 /// ENS	Snora2b	NR_034052	0.003359	0.000282231	-2.55701
4694	10342687	---		---	---		---	0.0026068	0.00028265	2.23593
2192	10340185	---		---	---		---	0.00237971	0.000282711	2.1485
30030	10562856	AK010278 // Myh14 // myosin, heavy polypeptide 14 // 7|7 B2 // 71960 /// AY205605 // My	Myh14	AK010278	AK010278 // Myh14 // myosin, heavy polypeptide 14 // 7|7 B2 // 71960 /// AY205605 // My	Myh14	AK010278	0.00370344	0.000283261	3.81981
28712	10551435	NM_001122603 // Fcgbp // Fc fragment of IgG binding protein // 7 A3|7 // 215384 /// NM_	Fcgbp	NM_001122603	NM_001122603 // Fcgbp // Fc fragment of IgG binding protein // 7 A3|7 // 215384 /// NM_	Fcgbp	NM_001122603	0.00263928	0.000285126	5.69857
8501	10362811	AK159531 // Sesn1 // sestrin 1 // 10 B2|10 22.77 cM // 140742 /// AK160083 // Sesn1 //	Sesn1	AK159531	AK159531 // Sesn1 // sestrin 1 // 10 B2|10 22.77 cM // 140742 /// AK160083 // Sesn1 //	Sesn1	AK159531	0.00733725	0.000287855	-2.10483
24365	10511258	AK002876 // Fam132a // family with sequence similarity 132, member A // 4 E2|4 87.66 cM	Fam132a	AK002876	AK002876 // Fam132a // family with sequence similarity 132, member A // 4 E2|4 87.66 cM	Fam132a	AK002876	0.00293187	0.000288584	-2.47231
10549	10382653	AK173262 // Myo15b // myosin XVB // 11 E2|11 // 217328 /// BC051090 // Myo15b // myosin	Myo15b	AK173262	AK173262 // Myo15b // myosin XVB // 11 E2|11 // 217328 /// BC051090 // Myo15b // myosin	Myo15b	AK173262	0.00112518	0.000289897	6.75114
12587	10402473	AK077023 // Clmn // calmin // 12|12 F1 // 94040 /// AK147777 // Clmn // calmin // 12|12	Clmn	AK077023	AK077023 // Clmn // calmin // 12|12 F1 // 94040 /// AK147777 // Clmn // calmin // 12|12	Clmn	AK077023	0.00364345	0.00029077	16.2588
16580	10438530	AK141656 // Clcn2 // chloride channel 2 // 16 B1|16 12.5 cM // 12724 /// AK155104 // Cl	Clcn2	AK141656	AK141656 // Clcn2 // chloride channel 2 // 16 B1|16 12.5 cM // 12724 /// AK155104 // Cl	Clcn2	AK141656	0.00424726	0.000291238	2.91342
9793	10375265	NM_176999 // Atp10b // ATPase, class V, type 10B // 11 A5|11 // 319767 /// ENSMUST00000	Atp10b	NM_176999	NM_176999 // Atp10b // ATPase, class V, type 10B // 11 A5|11 // 319767 /// ENSMUST00000	Atp10b	NM_176999	0.0018293	0.000291471	27.5434
19425	10465132	AK028151 // Sipa1 // signal-induced proliferation associated gene 1 // 19 A|19 4.34 cM	Sipa1	AK028151	AK028151 // Sipa1 // signal-induced proliferation associated gene 1 // 19 A|19 4.34 cM	Sipa1	AK028151	0.00415301	0.00029688	-2.44953
23912	10506583	AK028895 // Ttc22 // tetratricopeptide repeat domain 22 // 4 C7|4 // 230576 /// BC13216	Ttc22	AK028895	AK028895 // Ttc22 // tetratricopeptide repeat domain 22 // 4 C7|4 // 230576 /// BC13216	Ttc22	AK028895	0.00288602	0.000297404	4.10823
17921	10450784	AK080256 // H2-M9 // histocompatibility 2, M region locus 9 // 17 B1|17 19.16 cM // 149	H2-M9	AK080256	AK080256 // H2-M9 // histocompatibility 2, M region locus 9 // 17 B1|17 19.16 cM // 149	H2-M9	AK080256	0.00628485	0.000300912	-6.50562
7517	10353460	AK033079 // Kcnq5 // potassium voltage-gated channel, subfamily Q, member 5 // 1|1 A5 /	Kcnq5	AK033079	AK033079 // Kcnq5 // potassium voltage-gated channel, subfamily Q, member 5 // 1|1 A5 /	Kcnq5	AK033079	0.000575695	0.000304245	-3.0309
23538	10503341	AK089791 // Cdh17 // cadherin 17 // 4|4 A2 // 12557 /// AK155633 // Cdh17 // cadherin 1	Cdh17	AK089791	AK089791 // Cdh17 // cadherin 17 // 4|4 A2 // 12557 /// AK155633 // Cdh17 // cadherin 1	Cdh17	AK089791	0.00184085	0.00030542	14.5428
17922	10450790	AF539594 // H2-M1 // histocompatibility 2, M region locus 1 // 17 B1|17 19.16 cM // 224	H2-M1	AF539594	AF539594 // H2-M1 // histocompatibility 2, M region locus 1 // 17 B1|17 19.16 cM // 224	H2-M1	AF539594	0.00346292	0.000305789	-5.44359
22778	10496919	AK047530 // Usp33 // ubiquitin specific peptidase 33 // 3 H3|3 // 170822 /// AK082251 /	Usp33	AK047530	AK047530 // Usp33 // ubiquitin specific peptidase 33 // 3 H3|3 // 170822 /// AK082251 /	Usp33	AK047530	0.00508398	0.000312221	2.34345
10103	10378319	AK134662 // P2rx5 // purinergic receptor P2X, ligand-gated ion channel, 5 // 11|11 B5 /	P2rx5	AK134662	AK134662 // P2rx5 // purinergic receptor P2X, ligand-gated ion channel, 5 // 11|11 B5 /	P2rx5	AK134662	0.00426799	0.000312554	-2.52671
17236	10444554	AK008864 // Slc44a4 // solute carrier family 44, member 4 // 17|17 B2 // 70129 /// AK16	Slc44a4	AK008864	AK008864 // Slc44a4 // solute carrier family 44, member 4 // 17|17 B2 // 70129 /// AK16	Slc44a4	AK008864	0.00110926	0.000313117	37.2882
15193	10425053	AK150510 // Ncf4 // neutrophil cytosolic factor 4 // 15 E1|15 37.1 cM // 17972 /// AK17	Ncf4	AK150510	AK150510 // Ncf4 // neutrophil cytosolic factor 4 // 15 E1|15 37.1 cM // 17972 /// AK17	Ncf4	AK150510	0.00368417	0.000313926	-2.80046
6360	10344353	---		---	---		---	0.00249956	0.000315671	2.38953
8546	10363181	AK016984 // Stard6 // StAR-related lipid transfer (START) domain containing 6 // 18 E2|	Stard6	AK016984	AK016984 // Stard6 // StAR-related lipid transfer (START) domain containing 6 // 18 E2|	Stard6	AK016984	0.00613682	0.000318982	-3.95843
3397	10341390	---		---	---		---	0.00373678	0.000319738	2.42146
33331	10591522	AK010478 // Ap1m2 // adaptor protein complex AP-1, mu 2 subunit // 9 A3|9 7.76 cM // 11	Ap1m2	AK010478	AK010478 // Ap1m2 // adaptor protein complex AP-1, mu 2 subunit // 9 A3|9 7.76 cM // 11	Ap1m2	AK010478	0.00265949	0.000322828	13.5605
16697	10439660	ENSMUST00000144346 // Gm609 // predicted gene 609 // 16 B5|16 // 208166 /// AK136536 //	Gm609	ENSMUST00000144346	ENSMUST00000144346 // Gm609 // predicted gene 609 // 16 B5|16 // 208166 /// AK136536 //	Gm609	ENSMUST00000144346	0.00356425	0.000326319	6.6394
6719	10345370	AK143975 // Ptpn18 // protein tyrosine phosphatase, non-receptor type 18 // 1 B|1 13.25	Ptpn18	AK143975	AK143975 // Ptpn18 // protein tyrosine phosphatase, non-receptor type 18 // 1 B|1 13.25	Ptpn18	AK143975	0.00280687	0.000326566	4.22606
35328	10607868	AY035890 // Tlr8 // toll-like receptor 8 // X F5|X // 170744 /// BC132054 // Tlr8 // to	Tlr8	AY035890	AY035890 // Tlr8 // toll-like receptor 8 // X F5|X // 170744 /// BC132054 // Tlr8 // to	Tlr8	AY035890	0.00484906	0.000328	-4.61199
2843	10340836	---		---	---		---	0.00238683	0.000330036	2.29071
18975	10460833	BC018268 // Ehd1 // EH-domain containing 1 // 19 A|19 4.4 cM // 13660 /// AK012896 // E	Ehd1	BC018268	BC018268 // Ehd1 // EH-domain containing 1 // 19 A|19 4.4 cM // 13660 /// AK012896 // E	Ehd1	BC018268	0.00471881	0.000331352	-2.15517
18217	10453629	BC144919 // 9430020K01Rik // RIKEN cDNA 9430020K01 gene // 18 A1|18 // 240185 /// NM_00	9430020K01Rik	BC144919	BC144919 // 9430020K01Rik // RIKEN cDNA 9430020K01 gene // 18 A1|18 // 240185 /// NM_00	9430020K01Rik	BC144919	0.00617073	0.000331904	-3.55882
17048	10442357	AY266139 // Prss32 // protease, serine, 32 // 17 A3.3|17 12.09 cM // 69814 /// BC024903	Prss32	AY266139	AY266139 // Prss32 // protease, serine, 32 // 17 A3.3|17 12.09 cM // 69814 /// BC024903	Prss32	AY266139	0.0015095	0.000332735	15.9014
14287	10416302	AK076280 // Hr // hairless // 14 D2|14 // 15460 /// AY547391 // Hr // hairless // 14 D2	Hr	AK076280	AK076280 // Hr // hairless // 14 D2|14 // 15460 /// AY547391 // Hr // hairless // 14 D2	Hr	AK076280	0.00344453	0.000333253	2.94125
14271	10416181	AK134260 // Stc1 // stanniocalcin 1 // 14 D2|14 // 20855 /// AK134331 // Stc1 // stanni	Stc1	AK134260	AK134260 // Stc1 // stanniocalcin 1 // 14 D2|14 // 20855 /// AK134331 // Stc1 // stanni	Stc1	AK134260	0.00323133	0.00033538	-6.55453
18974	10460831	NR_029720 // Mir192 // microRNA 192 // 19|19 // 387187 /// ENSMUST00000083589 // Mir192	Mir192	NR_029720	NR_029720 // Mir192 // microRNA 192 // 19|19 // 387187 /// ENSMUST00000083589 // Mir192	Mir192	NR_029720	0.0059334	0.000335386	2.34326
17174	10443764	AK033656 // Slc37a1 // solute carrier family 37 (glycerol-3-phosphate transporter), mem	Slc37a1	AK033656	AK033656 // Slc37a1 // solute carrier family 37 (glycerol-3-phosphate transporter), mem	Slc37a1	AK033656	0.00232014	0.000336353	6.56214
35173	10606600	BC118529 // Pcdh19 // protocadherin 19 // X E3|X // 279653 /// NM_001105246 // Pcdh19 /	Pcdh19	BC118529	BC118529 // Pcdh19 // protocadherin 19 // X E3|X // 279653 /// NM_001105246 // Pcdh19 /	Pcdh19	BC118529	0.00408837	0.000336376	-4.46533
25281	10519555	AK030328 // Abcb1b // ATP-binding cassette, sub-family B (MDR/TAP), member 1B // 5 3.43	Abcb1b	AK030328	AK030328 // Abcb1b // ATP-binding cassette, sub-family B (MDR/TAP), member 1B // 5 3.43	Abcb1b	AK030328	0.000409526	0.000336733	-2.86495
3350	10341343	---		---	---		---	0.00321366	0.000336801	4.76267
6393	10344386	---		---	---		---	0.00275665	0.000337186	3.08092
1803	10339796	---		---	---		---	0.0060856	0.000337974	4.1701
28189	10547206	AK018728 // Fxyd4 // FXYD domain-containing ion transport regulator 4 // 6 F1|6 // 1080	Fxyd4	AK018728	AK018728 // Fxyd4 // FXYD domain-containing ion transport regulator 4 // 6 F1|6 // 1080	Fxyd4	AK018728	0.00132393	0.000339674	6.43487
13504	10409713	BC037061 // Slc28a3 // solute carrier family 28 (sodium-coupled nucleoside transporter)	Slc28a3	BC037061	BC037061 // Slc28a3 // solute carrier family 28 (sodium-coupled nucleoside transporter)	Slc28a3	BC037061	0.00179044	0.000341265	25.6001
18491	10456361	NR_040528 // Gm9926 // predicted gene 9926 // 18 E1|18 // 100503565	Gm9926	NR_040528	NR_040528 // Gm9926 // predicted gene 9926 // 18 E1|18 // 100503565	Gm9926	NR_040528	0.000674927	0.000343582	2.12842
21016	10479925	AK133652 // Proser2 // proline and serine rich 2 // 2 A1|2 // 227545 /// BC023193 // Pr	Proser2	AK133652	AK133652 // Proser2 // proline and serine rich 2 // 2 A1|2 // 227545 /// BC023193 // Pr	Proser2	AK133652	0.00301639	0.000344487	3.90031
15521	10428089	BC016107 // Nipal2 // NIPA-like domain containing 2 // 15 B3.1|15 // 223473 /// BC03039	Nipal2	BC016107	BC016107 // Nipal2 // NIPA-like domain containing 2 // 15 B3.1|15 // 223473 /// BC03039	Nipal2	BC016107	0.00372716	0.000344695	8.07554
7603	10354374	AK008700 // Slc40a1 // solute carrier family 40 (iron-regulated transporter), member 1	Slc40a1	AK008700	AK008700 // Slc40a1 // solute carrier family 40 (iron-regulated transporter), member 1	Slc40a1	AK008700	0.00257581	0.000345328	5.62305
28732	10551626	AK145734 // Lgals4 // lectin, galactose binding, soluble 4 // 7 A3|7 16.94 cM // 16855	Lgals4	AK145734	AK145734 // Lgals4 // lectin, galactose binding, soluble 4 // 7 A3|7 16.94 cM // 16855	Lgals4	AK145734	0.000655518	0.000345744	31.4279
33510	10593035	AK078890 // Tmprss4 // transmembrane protease, serine 4 // 9 A5.2|9 // 214523 /// AY043	Tmprss4	AK078890	AK078890 // Tmprss4 // transmembrane protease, serine 4 // 9 A5.2|9 // 214523 /// AY043	Tmprss4	AK078890	0.0011151	0.000347852	11.5207
20953	10479247	NM_001081289 // Fam217b // family with sequence similarity 217, member B // 2 H4|2 // 7	Fam217b	NM_001081289	NM_001081289 // Fam217b // family with sequence similarity 217, member B // 2 H4|2 // 7	Fam217b	NM_001081289	0.00516348	0.000349113	-2.49392
13536	10409990	NM_173381 // 6720489N17Rik // RIKEN cDNA 6720489N17 gene // 13 B3|13 // 211378	6720489N17Rik	NM_173381	NM_173381 // 6720489N17Rik // RIKEN cDNA 6720489N17 gene // 13 B3|13 // 211378	6720489N17Rik	NM_173381	0.00149219	0.00035081	-2.32735
24993	10516765	AK075863 // Serinc2 // serine incorporator 2 // 4 D2.2|4 // 230779 /// BC031720 // Seri	Serinc2	AK075863	AK075863 // Serinc2 // serine incorporator 2 // 4 D2.2|4 // 230779 /// BC031720 // Seri	Serinc2	AK075863	0.00267978	0.00035314	17.4009
19606	10466779	AK077334 // Pip5k1b // phosphatidylinositol-4-phosphate 5-kinase, type 1 beta // 19|19	Pip5k1b	AK077334	AK077334 // Pip5k1b // phosphatidylinositol-4-phosphate 5-kinase, type 1 beta // 19|19	Pip5k1b	AK077334	0.00817681	0.000353167	7.35979
17531	10447239	AK004871 // Abcg8 // ATP-binding cassette, sub-family G (WHITE), member 8 // 17 E4|17 5	Abcg8	AK004871	AK004871 // Abcg8 // ATP-binding cassette, sub-family G (WHITE), member 8 // 17 E4|17 5	Abcg8	AK004871	0.0031637	0.000354426	8.66833
9770	10375121	ENSMUST00000101381 // Gm10462 // predicted gene 10462 // --- // ---	Gm10462	ENSMUST00000101381	ENSMUST00000101381 // Gm10462 // predicted gene 10462 // --- // ---	Gm10462	ENSMUST00000101381	0.00228484	0.000358428	2.08287
3830	10341823	---		---	---		---	0.00273914	0.000362178	2.28788
668	10338661	---		---	---		---	0.00768016	0.000362358	3.65074
19333	10464137	BC051054 // Plekhs1 // pleckstrin homology domain containing, family S member 1 // 19 D	Plekhs1	BC051054	BC051054 // Plekhs1 // pleckstrin homology domain containing, family S member 1 // 19 D	Plekhs1	BC051054	0.00225016	0.000362606	28.7036
11860	10395925	AF390177 // Mia2 // melanoma inhibitory activity 2 // 12 C1|12 // 338320 /// NM_177321	Mia2	AF390177	AF390177 // Mia2 // melanoma inhibitory activity 2 // 12 C1|12 // 338320 /// NM_177321	Mia2	AF390177	0.00316255	0.00036405	14.6815
32700	10584827	AK032788 // Mpzl2 // myelin protein zero-like 2 // 9 A5.2|9 24.84 cM // 14012 /// AK040	Mpzl2	AK032788	AK032788 // Mpzl2 // myelin protein zero-like 2 // 9 A5.2|9 24.84 cM // 14012 /// AK040	Mpzl2	AK032788	0.00141426	0.000365296	14.8632
490	10338483	---		---	---		---	0.00221749	0.000366889	2.26556
33395	10592067	AK036655 // Fli1 // Friend leukemia integration 1 // 9 A4|9 17.74 cM // 14247 /// AK042	Fli1	AK036655	AK036655 // Fli1 // Friend leukemia integration 1 // 9 A4|9 17.74 cM // 14247 /// AK042	Fli1	AK036655	0.00323455	0.000368121	-2.56026
3019	10341012	---		---	---		---	0.00114047	0.000370175	2.26812
13158	10407072	AK018616 // Elovl7 // ELOVL family member 7, elongation of long chain fatty acids (yeas	Elovl7	AK018616	AK018616 // Elovl7 // ELOVL family member 7, elongation of long chain fatty acids (yeas	Elovl7	AK018616	0.00516768	0.000370725	19.4743
695	10338688	---		---	---		---	0.00181375	0.000371852	-2.05137
12576	10402390	BC012874 // Serpina1b // serine (or cysteine) preptidase inhibitor, clade A, member 1B	Serpina1b	BC012874	BC012874 // Serpina1b // serine (or cysteine) preptidase inhibitor, clade A, member 1B	Serpina1b	BC012874	0.00297388	0.000372537	5.36685
16129	10434229	AK077282 // Cldn5 // claudin 5 // 16 A3|16 11.63 cM // 12741 /// AF035814 // Cldn5 // c	Cldn5	AK077282	AK077282 // Cldn5 // claudin 5 // 16 A3|16 11.63 cM // 12741 /// AF035814 // Cldn5 // c	Cldn5	AK077282	0.00783511	0.000373038	-3.61344
12938	10405303	AK144400 // Cdhr2 // cadherin-related family member 2 // 13 B1|13 // 268663 /// BC14130	Cdhr2	AK144400	AK144400 // Cdhr2 // cadherin-related family member 2 // 13 B1|13 // 268663 /// BC14130	Cdhr2	AK144400	0.00290818	0.000373157	6.94762
32128	10580286	AY450428 // Best2 // bestrophin 2 // 8 C3|8 // 212989 /// BC019528 // Best2 // bestroph	Best2	AY450428	AY450428 // Best2 // bestrophin 2 // 8 C3|8 // 212989 /// BC019528 // Best2 // bestroph	Best2	AY450428	0.00221851	0.000373533	9.44286
32068	10579776	AK020920 // Arhgap10 // Rho GTPase activating protein 10 // 8|8 C2 // 78514 /// AK04186	Arhgap10	AK020920	AK020920 // Arhgap10 // Rho GTPase activating protein 10 // 8|8 C2 // 78514 /// AK04186	Arhgap10	AK020920	0.00446738	0.000375029	-3.80882
7447	10352838	AK078970 // Lamb3 // laminin, beta 3 // 1 H2-H6|1 97.71 cM // 16780 /// AK155769 // Lam	Lamb3	AK078970	AK078970 // Lamb3 // laminin, beta 3 // 1 H2-H6|1 97.71 cM // 16780 /// AK155769 // Lam	Lamb3	AK078970	0.00206228	0.000376594	5.09897
7949	10358027	AK143135 // Elf3 // E74-like factor 3 // 1|1 F // 13710 /// AF016294 // Elf3 // E74-lik	Elf3	AK143135	AK143135 // Elf3 // E74-like factor 3 // 1|1 F // 13710 /// AF016294 // Elf3 // E74-lik	Elf3	AK143135	0.00159632	0.000378068	26.578
18480	10456248	AY242995 // Onecut2 // one cut domain, family member 2 // 18 E1|18 // 225631 /// BC1036	Onecut2	AY242995	AY242995 // Onecut2 // one cut domain, family member 2 // 18 E1|18 // 225631 /// BC1036	Onecut2	AY242995	0.000703218	0.000379953	11.8532
31720	10576561	AK010823 // Ntpcr // nucleoside-triphosphatase, cancer-related // 8 E2|8 // 66566 /// A	Ntpcr	AK010823	AK010823 // Ntpcr // nucleoside-triphosphatase, cancer-related // 8 E2|8 // 66566 /// A	Ntpcr	AK010823	0.00331044	0.000380137	-2.34733
4306	10342299	---		---	---		---	0.00126206	0.000383436	5.65552
10590	10383109	AK028888 // Card14 // caspase recruitment domain family, member 14 // 11 E2|11 // 17072	Card14	AK028888	AK028888 // Card14 // caspase recruitment domain family, member 14 // 11 E2|11 // 17072	Card14	AK028888	0.00285719	0.000388357	2.286
8110	10359190	AK049705 // Fam20b // family with sequence similarity 20, member B // 1 H1|1 // 215015	Fam20b	AK049705	AK049705 // Fam20b // family with sequence similarity 20, member B // 1 H1|1 // 215015	Fam20b	AK049705	0.00312174	0.000395532	2.22397
27263	10539156	AK131839 // Gm15401 // predicted gene 15401 // --- // 100038714 /// NR_040421 // Gm1540	Gm15401	AK131839	AK131839 // Gm15401 // predicted gene 15401 // --- // 100038714 /// NR_040421 // Gm1540	Gm15401	AK131839	0.00330528	0.000395686	3.5055
12862	10404606	AK027929 // Ly86 // lymphocyte antigen 86 // 13 A3.3|13 // 17084 /// AK172197 // Ly86 /	Ly86	AK027929	AK027929 // Ly86 // lymphocyte antigen 86 // 13 A3.3|13 // 17084 /// AK172197 // Ly86 /	Ly86	AK027929	0.00170708	0.000397195	-2.19721
10055	10377673	AK002924 // Cldn7 // claudin 7 // 11|11 B4 // 53624 /// AK010558 // Cldn7 // claudin 7	Cldn7	AK002924	AK002924 // Cldn7 // claudin 7 // 11|11 B4 // 53624 /// AK010558 // Cldn7 // claudin 7	Cldn7	AK002924	0.00157599	0.000397632	18.029
19146	10462195	NM_181404 // Kank1 // KN motif and ankyrin repeat domains 1 // 19 B|19 // 107351 /// AK	Kank1	NM_181404	NM_181404 // Kank1 // KN motif and ankyrin repeat domains 1 // 19 B|19 // 107351 /// AK	Kank1	NM_181404	0.00150485	0.000399297	2.05573
4435	10342428	---		---	---		---	0.00243068	0.000399462	3.79912
19699	10467766	BC053925 // Loxl4 // lysyl oxidase-like 4 // 19 D1|19 // 67573 /// NM_053083 // Loxl4 /	Loxl4	BC053925	BC053925 // Loxl4 // lysyl oxidase-like 4 // 19 D1|19 // 67573 /// NM_053083 // Loxl4 /	Loxl4	BC053925	0.00779218	0.000400455	-5.51086
25250	10519264	BC048384 // Gm13648 // predicted gene 13648 // --- // 100415901 /// NR_029958 // Mir429	Gm13648	BC048384	BC048384 // Gm13648 // predicted gene 13648 // --- // 100415901 /// NR_029958 // Mir429	Gm13648	BC048384	0.0064609	0.000401986	6.91637
16179	10434758	AK034768 // St6gal1 // beta galactoside alpha 2,6 sialyltransferase 1 // 16 B1|16 14.03	St6gal1	AK034768	AK034768 // St6gal1 // beta galactoside alpha 2,6 sialyltransferase 1 // 16 B1|16 14.03	St6gal1	AK034768	0.00251055	0.000405971	-2.71389
23052	10499189	AK034125 // Fcrls // Fc receptor-like S, scavenger receptor // 3 F1|3 // 80891 /// AK07	Fcrls	AK034125	AK034125 // Fcrls // Fc receptor-like S, scavenger receptor // 3 F1|3 // 80891 /// AK07	Fcrls	AK034125	0.00272997	0.00040821	-5.14793
16844	10440647	AK133810 // Cldn8 // claudin 8 // 16 C3.3|16 // 54420 /// AF087826 // Cldn8 // claudin	Cldn8	AK133810	AK133810 // Cldn8 // claudin 8 // 16 C3.3|16 // 54420 /// AF087826 // Cldn8 // claudin	Cldn8	AK133810	0.00214759	0.000410822	25.3112
31936	10578539	AK051172 // Slc25a4 // solute carrier family 25 (mitochondrial carrier, adenine nucleot	Slc25a4	AK051172	AK051172 // Slc25a4 // solute carrier family 25 (mitochondrial carrier, adenine nucleot	Slc25a4	AK051172	0.00431593	0.00041145	-2.2227
15150	10424686	BC025446 // BC025446 // cDNA sequence BC025446 // 15 D3|15 // 223631 /// ENSMUST0000005	BC025446	BC025446	BC025446 // BC025446 // cDNA sequence BC025446 // 15 D3|15 // 223631 /// ENSMUST0000005	BC025446	BC025446	0.0027562	0.000413273	4.55721
33255	10590909	AK010084 // Endod1 // endonuclease domain containing 1 // 9|9 A3 // 71946 /// BC019813	Endod1	AK010084	AK010084 // Endod1 // endonuclease domain containing 1 // 9|9 A3 // 71946 /// BC019813	Endod1	AK010084	0.00264761	0.000416811	2.82599
30304	10564220	---		---	---		---	0.00329042	0.000416913	-2.01168
21208	10482059	AK004753 // Ggta1 // glycoprotein galactosyltransferase alpha 1, 3 // 2 B|2 23.6 cM //	Ggta1	AK004753	AK004753 // Ggta1 // glycoprotein galactosyltransferase alpha 1, 3 // 2 B|2 23.6 cM //	Ggta1	AK004753	0.00238783	0.000417203	-2.75036
18309	10454580	BC030446 // Bin1 // bridging integrator 1 // 18 B1|18 18.01 cM // 30948 /// AK077987 //	Bin1	BC030446	BC030446 // Bin1 // bridging integrator 1 // 18 B1|18 18.01 cM // 30948 /// AK077987 //	Bin1	BC030446	0.00596682	0.000418476	-2.07614
15598	10428744	BC022163 // 9130401M01Rik // RIKEN cDNA 9130401M01 gene // 15 D1|15 // 75758 /// BC0399	9130401M01Rik	BC022163	BC022163 // 9130401M01Rik // RIKEN cDNA 9130401M01 gene // 15 D1|15 // 75758 /// BC0399	9130401M01Rik	BC022163	0.00438564	0.000421753	-2.42427
29318	10556442	AK035595 // Tead1 // TEA domain family member 1 // 7|7 F2 // 21676 /// AK140307 // Tead	Tead1	AK035595	AK035595 // Tead1 // TEA domain family member 1 // 7|7 F2 // 21676 /// AK140307 // Tead	Tead1	AK035595	0.00390414	0.000421832	-2.48244
19908	10469695	AK021331 // Apbb1ip // amyloid beta (A4) precursor protein-binding, family B, member 1	Apbb1ip	AK021331	AK021331 // Apbb1ip // amyloid beta (A4) precursor protein-binding, family B, member 1	Apbb1ip	AK021331	0.00721436	0.000425131	-3.0292
8943	10367041	AK132181 // Rdh9 // retinol dehydrogenase 9 // 10 D3|10 // 103142 /// AB081322 // Rdh9	Rdh9	AK132181	AK132181 // Rdh9 // retinol dehydrogenase 9 // 10 D3|10 // 103142 /// AB081322 // Rdh9	Rdh9	AK132181	0.00297875	0.000425485	8.58311
26356	10530627	BC031901 // Lrrc66 // leucine rich repeat containing 66 // 5 C3.3|5 // 231296 /// NM_15	Lrrc66	BC031901	BC031901 // Lrrc66 // leucine rich repeat containing 66 // 5 C3.3|5 // 231296 /// NM_15	Lrrc66	BC031901	0.00505268	0.000428733	3.72304
16230	10435288	AK132274 // Muc13 // mucin 13, epithelial transmembrane // 16 B3|16 // 17063 /// BC0243	Muc13	AK132274	AK132274 // Muc13 // mucin 13, epithelial transmembrane // 16 B3|16 // 17063 /// BC0243	Muc13	AK132274	0.0015027	0.000428912	36.8398
842	10338835	---		---	---		---	0.00179114	0.000429506	-2.0123
3229	10341222	---		---	---		---	0.00392739	0.000429513	3.58556
24665	10514000	AK019164 // Mpdz // multiple PDZ domain protein // 4 C3|4 38.0 cM // 17475 /// AK031321	Mpdz	AK019164	AK019164 // Mpdz // multiple PDZ domain protein // 4 C3|4 38.0 cM // 17475 /// AK031321	Mpdz	AK019164	0.00660323	0.000431402	-2.50916
9771	10375123	AK083005 // C530030P08Rik // RIKEN cDNA C530030P08 gene // --- // 97730 /// ENSMUST0000	C530030P08Rik	AK083005	AK083005 // C530030P08Rik // RIKEN cDNA C530030P08 gene // --- // 97730 /// ENSMUST0000	C530030P08Rik	AK083005	0.00274678	0.000435403	2.07296
19727	10468081	AK011749 // Npm3 // nucleoplasmin 3 // 19 C3|19 38.75 cM // 18150 /// AK146603 // Npm3	Npm3	AK011749	AK011749 // Npm3 // nucleoplasmin 3 // 19 C3|19 38.75 cM // 18150 /// AK146603 // Npm3	Npm3	AK011749	0.00218358	0.000436024	-2.01918
24134	10508800	AY140896 // Gm3579 // predicted gene 3579 // 4 D2.3|4 // 100041932	Gm3579	AY140896	AY140896 // Gm3579 // predicted gene 3579 // 4 D2.3|4 // 100041932	Gm3579	AY140896	0.00135685	0.000436589	8.40425
31455	10573865	AY140896 // Gm3579 // predicted gene 3579 // 4 D2.3|4 // 100041932	Gm3579	AY140896	AY140896 // Gm3579 // predicted gene 3579 // 4 D2.3|4 // 100041932	Gm3579	AY140896	0.00135685	0.000436589	8.40425
31609	10575363	AK031625 // Zfp612 // zinc finger protein 612 // 8 D3|8 // 234725 /// AK043395 // Zfp61	Zfp612	AK031625	AK031625 // Zfp612 // zinc finger protein 612 // 8 D3|8 // 234725 /// AK043395 // Zfp61	Zfp612	AK031625	0.00446018	0.000437955	3.08962
7141	10349876	AK149273 // Plekha6 // pleckstrin homology domain containing, family A member 6 // 1 E4	Plekha6	AK149273	AK149273 // Plekha6 // pleckstrin homology domain containing, family A member 6 // 1 E4	Plekha6	AK149273	0.00496726	0.000438532	8.82112
31773	10576973	AK142097 // Col4a1 // collagen, type IV, alpha 1 // 8 A1.1|8 5.53 cM // 12826 /// AK146	Col4a1	AK142097	AK142097 // Col4a1 // collagen, type IV, alpha 1 // 8 A1.1|8 5.53 cM // 12826 /// AK146	Col4a1	AK142097	0.00337573	0.000438787	-2.47249
365	10338358	---		---	---		---	0.00169991	0.000439062	2.00546
18048	10451818	AK007384 // Sult1c2 // sulfotransferase family, cytosolic, 1C, member 2 // 17|17 D // 6	Sult1c2	AK007384	AK007384 // Sult1c2 // sulfotransferase family, cytosolic, 1C, member 2 // 17|17 D // 6	Sult1c2	AK007384	0.00213814	0.000439725	22.3806
27208	10538791	AK033534 // Tnip3 // TNFAIP3 interacting protein 3 // 6 C1|6 // 414084 /// BC104393 //	Tnip3	AK033534	AK033534 // Tnip3 // TNFAIP3 interacting protein 3 // 6 C1|6 // 414084 /// BC104393 //	Tnip3	AK033534	0.00264518	0.000441914	13.2394
31256	10571797	AK003770 // Asb5 // ankyrin repeat and SOCs box-containing 5 // 8|8 B3.1 // 76294 /// A	Asb5	AK003770	AK003770 // Asb5 // ankyrin repeat and SOCs box-containing 5 // 8|8 B3.1 // 76294 /// A	Asb5	AK003770	0.00725646	0.000443792	-19.34
2288	10340281	---		---	---		---	0.00529806	0.000444926	4.39391
17546	10447383	AK133510 // Epcam // epithelial cell adhesion molecule // 17 E4|17 // 17075 /// AK14575	Epcam	AK133510	AK133510 // Epcam // epithelial cell adhesion molecule // 17 E4|17 // 17075 /// AK14575	Epcam	AK133510	0.00213757	0.00044504	43.9109
32423	10582997	AK078836 // Casp4 // caspase 4, apoptosis-related cysteine peptidase // 9 A1|9 2.46 cM	Casp4	AK078836	AK078836 // Casp4 // caspase 4, apoptosis-related cysteine peptidase // 9 A1|9 2.46 cM	Casp4	AK078836	0.0110549	0.000450645	-11.5559
21326	10483679	AK090081 // Gpr155 // G protein-coupled receptor 155 // 2 C3|2 // 68526 /// AK165887 //	Gpr155	AK090081	AK090081 // Gpr155 // G protein-coupled receptor 155 // 2 C3|2 // 68526 /// AK165887 //	Gpr155	AK090081	0.00289546	0.000452593	10.7266
8493	10362717	AF290877 // Wasf1 // WAS protein family, member 1 // 10 B1|10 22.07 cM // 83767 /// AF4	Wasf1	AF290877	AF290877 // Wasf1 // WAS protein family, member 1 // 10 B1|10 22.07 cM // 83767 /// AF4	Wasf1	AF290877	0.00641613	0.000453385	-2.45596
12443	10401109	BC066825 // Gpx2 // glutathione peroxidase 2 // 12 C3|12 33.73 cM // 14776 /// AK131940	Gpx2	BC066825	BC066825 // Gpx2 // glutathione peroxidase 2 // 12 C3|12 33.73 cM // 14776 /// AK131940	Gpx2	BC066825	0.00195614	0.000458684	22.695
8894	10366546	AK087332 // Cpm // carboxypeptidase M // 10 D2|10 // 70574 /// BC100404 // Cpm // carbo	Cpm	AK087332	AK087332 // Cpm // carboxypeptidase M // 10 D2|10 // 70574 /// BC100404 // Cpm // carbo	Cpm	AK087332	0.00421271	0.000461765	16.0991
4911	10342904	---		---	---		---	0.00253	0.000462884	3.0036
12209	10399046	AK038743 // Vipr2 // vasoactive intestinal peptide receptor 2 // 12 F2|12 62.59 cM // 2	Vipr2	AK038743	AK038743 // Vipr2 // vasoactive intestinal peptide receptor 2 // 12 F2|12 62.59 cM // 2	Vipr2	AK038743	0.00166545	0.000463623	-3.13525
20474	10474526	BC046276 // Lpcat4 // lysophosphatidylcholine acyltransferase 4 // 2 E3|2 // 99010 ///	Lpcat4	BC046276	BC046276 // Lpcat4 // lysophosphatidylcholine acyltransferase 4 // 2 E3|2 // 99010 ///	Lpcat4	BC046276	0.00742757	0.00046461	4.68929
6933	10347734	AK081023 // Sgpp2 // sphingosine-1-phosphate phosphotase 2 // 1 C4|1 // 433323 /// AK14	Sgpp2	AK081023	AK081023 // Sgpp2 // sphingosine-1-phosphate phosphotase 2 // 1 C4|1 // 433323 /// AK14	Sgpp2	AK081023	0.00302569	0.000469231	5.89277
23396	10502273	AK052650 // D630013G24Rik // RIKEN cDNA D630013G24 gene // 3 G3|3 // 319825 /// ENSMUST	D630013G24Rik	AK052650	AK052650 // D630013G24Rik // RIKEN cDNA D630013G24 gene // 3 G3|3 // 319825 /// ENSMUST	D630013G24Rik	AK052650	0.00355329	0.000469282	9.46635
30951	10569113	AK007988 // Cdhr5 // cadherin-related family member 5 // 7 F5|7 // 72040 /// AK027913 /	Cdhr5	AK007988	AK007988 // Cdhr5 // cadherin-related family member 5 // 7 F5|7 // 72040 /// AK027913 /	Cdhr5	AK007988	0.00178131	0.000469882	25.3884
28431	10549506	AK038858 // Dennd5b // DENN/MADD domain containing 5B // 6 G3|6 // 320560 /// AK050728	Dennd5b	AK038858	AK038858 // Dennd5b // DENN/MADD domain containing 5B // 6 G3|6 // 320560 /// AK050728	Dennd5b	AK038858	0.00365666	0.000470624	2.16903
14652	10419563	AK019017 // Rnase1 // ribonuclease, RNase A family, 1 (pancreatic) // 14 B-C1|14 26.4 c	Rnase1	AK019017	AK019017 // Rnase1 // ribonuclease, RNase A family, 1 (pancreatic) // 14 B-C1|14 26.4 c	Rnase1	AK019017	0.00515228	0.000472402	17.3018
7110	10349580	AK142656 // Pigr // polymeric immunoglobulin receptor // 1 E3|1 56.89 cM // 18703 /// A	Pigr	AK142656	AK142656 // Pigr // polymeric immunoglobulin receptor // 1 E3|1 56.89 cM // 18703 /// A	Pigr	AK142656	0.00189647	0.000472973	70.7311
24164	10509071	NM_178257 // Il22ra1 // interleukin 22 receptor, alpha 1 // 4 D3|4 67.99 cM // 230828	Il22ra1	NM_178257	NM_178257 // Il22ra1 // interleukin 22 receptor, alpha 1 // 4 D3|4 67.99 cM // 230828	Il22ra1	NM_178257	0.00366572	0.00047339	2.48787
25663	10523376	AK043422 // Fras1 // Fraser syndrome 1 homolog (human) // 5 E3|5 // 231470 /// AJ489280	Fras1	AK043422	AK043422 // Fras1 // Fraser syndrome 1 homolog (human) // 5 E3|5 // 231470 /// AJ489280	Fras1	AK043422	0.0058794	0.000475794	4.2858
7662	10354938	AK133112 // Tmem237 // transmembrane protein 237 // 1 C1.3|1 // 381259 /// AK161697 //	Tmem237	AK133112	AK133112 // Tmem237 // transmembrane protein 237 // 1 C1.3|1 // 381259 /// AK161697 //	Tmem237	AK133112	0.00416984	0.000477471	-2.52592
29282	10556135	---		---	---		---	0.00318287	0.000479873	2.57063
34583	10602081	BC048589 // Vsig1 // V-set and immunoglobulin domain containing 1 // X F1|X // 78789 //	Vsig1	BC048589	BC048589 // Vsig1 // V-set and immunoglobulin domain containing 1 // X F1|X // 78789 //	Vsig1	BC048589	0.0020504	0.000479914	25.1809
20166	10472398	NM_001099298 // Scn2a1 // sodium channel, voltage-gated, type II, alpha 1 // 2 C1.3|2 3	Scn2a1	NM_001099298	NM_001099298 // Scn2a1 // sodium channel, voltage-gated, type II, alpha 1 // 2 C1.3|2 3	Scn2a1	NM_001099298	0.00672216	0.000480068	-3.03361
4090	10342083	---		---	---		---	0.00513182	0.000480436	2.59842
19518	10466110	AK008019 // Ms4a10 // membrane-spanning 4-domains, subfamily A, member 10 // 19|19 B //	Ms4a10	AK008019	AK008019 // Ms4a10 // membrane-spanning 4-domains, subfamily A, member 10 // 19|19 B //	Ms4a10	AK008019	0.00337194	0.000481182	8.08506
24579	10513112	AK144315 // Epb4.1l4b // erythrocyte protein band 4.1-like 4b // 4 B3|4 31.66 cM // 543	Epb4.1l4b	AK144315	AK144315 // Epb4.1l4b // erythrocyte protein band 4.1-like 4b // 4 B3|4 31.66 cM // 543	Epb4.1l4b	AK144315	0.00371765	0.000483413	2.32487
24021	10507671	AK075814 // Guca2a // guanylate cyclase activator 2a (guanylin) // 4 D2.1|4 55.47 cM //	Guca2a	AK075814	AK075814 // Guca2a // guanylate cyclase activator 2a (guanylin) // 4 D2.1|4 55.47 cM //	Guca2a	AK075814	0.00530034	0.000483443	7.20795
22427	10493604	BC109362 // She // src homology 2 domain-containing transforming protein E // 3 F1|3 //	She	BC109362	BC109362 // She // src homology 2 domain-containing transforming protein E // 3 F1|3 //	She	BC109362	0.0080443	0.000485271	-2.00175
10335	10380599	BC132203 // Ttll6 // tubulin tyrosine ligase-like family, member 6 // 11 D|11 59.48 cM	Ttll6	BC132203	BC132203 // Ttll6 // tubulin tyrosine ligase-like family, member 6 // 11 D|11 59.48 cM	Ttll6	BC132203	0.00439869	0.000485609	3.45526
3166	10341159	---		---	---		---	0.00583692	0.000486853	3.66669
28774	10551998	---		---	---		---	0.00118313	0.000488408	3.46918
27057	10537545	---		---	---		---	0.0017299	0.000491695	14.7201
7287	10351368	AK008784 // Gpa33 // glycoprotein A33 (transmembrane) // 1 H2.3|1 73.49 cM // 59290 ///	Gpa33	AK008784	AK008784 // Gpa33 // glycoprotein A33 (transmembrane) // 1 H2.3|1 73.49 cM // 59290 ///	Gpa33	AK008784	0.00203946	0.00049563	18.0618
13487	10409567	AK220206 // Tifab // TRAF-interacting protein with forkhead-associated domain, family m	Tifab	AK220206	AK220206 // Tifab // TRAF-interacting protein with forkhead-associated domain, family m	Tifab	AK220206	0.00283497	0.000496965	-3.04894
14342	10416777	AK051409 // Klf5 // Kruppel-like factor 5 // 14 E2.2|14 // 12224 /// AK079283 // Klf5 /	Klf5	AK051409	AK051409 // Klf5 // Kruppel-like factor 5 // 14 E2.2|14 // 12224 /// AK079283 // Klf5 /	Klf5	AK051409	0.00537177	0.000497267	5.82774
9083	10368199	AK036518 // Myb // myeloblastosis oncogene // 10 A3|10 9.75 cM // 17863 /// AK084390 //	Myb	AK036518	AK036518 // Myb // myeloblastosis oncogene // 10 A3|10 9.75 cM // 17863 /// AK084390 //	Myb	AK036518	0.00586342	0.000498778	4.53681
7124	10349744	AK035428 // Slc45a3 // solute carrier family 45, member 3 // 1 E4|1 // 212980 /// BC031	Slc45a3	AK035428	AK035428 // Slc45a3 // solute carrier family 45, member 3 // 1 E4|1 // 212980 /// BC031	Slc45a3	AK035428	0.00475576	0.000498849	17.1388
3542	10341535	---		---	---		---	0.00326639	0.000499532	2.61163
3140	10341133	---		---	---		---	0.00919709	0.000503982	3.14321
29553	10558992	XM_003945707 // Muc2 // mucin 2 // 7 F5|7 87.1 cM // 17831 /// AK008250 // Muc2 // muci	Muc2	XM_003945707	XM_003945707 // Muc2 // mucin 2 // 7 F5|7 87.1 cM // 17831 /// AK008250 // Muc2 // muci	Muc2	XM_003945707	0.00451095	0.000504814	32.7015
10881	10385826	BC117863 // Sowaha // sosondowah ankyrin repeat domain family member A // 11 B1.3|11 //	Sowaha	BC117863	BC117863 // Sowaha // sosondowah ankyrin repeat domain family member A // 11 B1.3|11 //	Sowaha	BC117863	0.00638047	0.000506866	2.6012
31048	10570068	AK053858 // Col4a2 // collagen, type IV, alpha 2 // 8 A1.1|8 5.62 cM // 12827 /// AK075	Col4a2	AK053858	AK053858 // Col4a2 // collagen, type IV, alpha 2 // 8 A1.1|8 5.62 cM // 12827 /// AK075	Col4a2	AK053858	0.00441526	0.000507623	-2.60431
24621	10513521	EU882234 // Mup20 // major urinary protein 20 // 4 B3|4 // 381530 /// NM_001012323 // M	Mup20	EU882234	EU882234 // Mup20 // major urinary protein 20 // 4 B3|4 // 381530 /// NM_001012323 // M	Mup20	EU882234	0.00105635	0.000508235	8.49446
24401	10511580	ENSMUST00000118393 // Gm11833 // predicted gene 11833 // --- // --- /// AK133542 // Pdp	Gm11833	ENSMUST00000118393	ENSMUST00000118393 // Gm11833 // predicted gene 11833 // --- // --- /// AK133542 // Pdp	Gm11833	ENSMUST00000118393	0.00851071	0.000513597	-2.09778
17223	10444352	AK143484 // Notch4 // notch 4 // 17 B1|17 18.15 cM // 18132 /// BC138044 // Notch4 // n	Notch4	AK143484	AK143484 // Notch4 // notch 4 // 17 B1|17 18.15 cM // 18132 /// BC138044 // Notch4 // n	Notch4	AK143484	0.00651042	0.000514606	-3.14689
10360	10380773	NM_021493 // Arhgap23 // Rho GTPase activating protein 23 // 11 D|11 // 58996 /// AB041	Arhgap23	NM_021493	NM_021493 // Arhgap23 // Rho GTPase activating protein 23 // 11 D|11 // 58996 /// AB041	Arhgap23	NM_021493	0.00665735	0.000515875	-2.68304
15604	10428814	AJ306451 // Anxa13 // annexin A13 // 15 D1|15 24.66 cM // 69787 /// BC013521 // Anxa13	Anxa13	AJ306451	AJ306451 // Anxa13 // annexin A13 // 15 D1|15 24.66 cM // 69787 /// BC013521 // Anxa13	Anxa13	AJ306451	0.00413081	0.000517065	23.5539
22302	10492341	AK087060 // Arhgef26 // Rho guanine nucleotide exchange factor (GEF) 26 // 3 E1|3 // 62	Arhgef26	AK087060	AK087060 // Arhgef26 // Rho guanine nucleotide exchange factor (GEF) 26 // 3 E1|3 // 62	Arhgef26	AK087060	0.00296088	0.000517571	3.84679
29466	10558159	AB005909 // Dmbt1 // deleted in malignant brain tumors 1 // 7|7 F4 // 12945 /// BC04983	Dmbt1	AB005909	AB005909 // Dmbt1 // deleted in malignant brain tumors 1 // 7|7 F4 // 12945 /// BC04983	Dmbt1	AB005909	0.000865135	0.000519352	48.3761
34117	10598603	AB098160 // Sytl5 // synaptotagmin-like 5 // X A1.1|X // 236643 /// AB098161 // Sytl5 /	Sytl5	AB098160	AB098160 // Sytl5 // synaptotagmin-like 5 // X A1.1|X // 236643 /// AB098161 // Sytl5 /	Sytl5	AB098160	0.00176386	0.000527168	3.10133
29167	10555671	AK134287 // Pgap2 // post-GPI attachment to proteins 2 // 7 E3|7 // 233575 /// AK136764	Pgap2	AK134287	AK134287 // Pgap2 // post-GPI attachment to proteins 2 // 7 E3|7 // 233575 /// AK136764	Pgap2	AK134287	0.00402225	0.000529785	4.07841
23460	10502845	BC059928 // Fam73a // family with sequence similarity 73, member A // 3 H3|3 // 215708	Fam73a	BC059928	BC059928 // Fam73a // family with sequence similarity 73, member A // 3 H3|3 // 215708	Fam73a	BC059928	0.0105381	0.000530081	4.50275
34729	10603440	U29673 // Was // Wiskott-Aldrich syndrome homolog (human) // X A1.1|X 3.65 cM // 22376	Was	U29673	U29673 // Was // Wiskott-Aldrich syndrome homolog (human) // X A1.1|X 3.65 cM // 22376	Was	U29673	0.0057351	0.000530706	-2.54064
25635	10523190	AK078862 // Parm1 // prostate androgen-regulated mucin-like protein 1 // 5 E2|5 // 2314	Parm1	AK078862	AK078862 // Parm1 // prostate androgen-regulated mucin-like protein 1 // 5 E2|5 // 2314	Parm1	AK078862	0.00125206	0.000531449	6.12669
10797	10385083	AK028946 // Gabrp // gamma-aminobutyric acid (GABA) A receptor, pi // 11 A4|11 // 21664	Gabrp	AK028946	AK028946 // Gabrp // gamma-aminobutyric acid (GABA) A receptor, pi // 11 A4|11 // 21664	Gabrp	AK028946	0.00170011	0.000532259	46.7152
34573	10601980	BC120584 // Mum1l1 // melanoma associated antigen (mutated) 1-like 1 // X F1|X // 24563	Mum1l1	BC120584	BC120584 // Mum1l1 // melanoma associated antigen (mutated) 1-like 1 // X F1|X // 24563	Mum1l1	BC120584	0.00576728	0.000537595	-4.13237
8559	10363333	AK133071 // Sh3rf3 // SH3 domain containing ring finger 3 // 10 B4|10 // 237353 /// BC0	Sh3rf3	AK133071	AK133071 // Sh3rf3 // SH3 domain containing ring finger 3 // 10 B4|10 // 237353 /// BC0	Sh3rf3	AK133071	0.00891994	0.000537838	-2.9688
25042	10517213	BC037758 // Cnksr1 // connector enhancer of kinase suppressor of Ras 1 // 4 D3|4 // 194	Cnksr1	BC037758	BC037758 // Cnksr1 // connector enhancer of kinase suppressor of Ras 1 // 4 D3|4 // 194	Cnksr1	BC037758	0.00518959	0.00053821	6.15967
19053	10461636	ENSMUST00000087884 // Gm10212 // predicted pseudogene 10212 // --- // ---	Gm10212	ENSMUST00000087884	ENSMUST00000087884 // Gm10212 // predicted pseudogene 10212 // --- // ---	Gm10212	ENSMUST00000087884	0.00561582	0.000539197	-2.95124
10548	10382625	AK078901 // Llgl2 // lethal giant larvae homolog 2 (Drosophila) // 11 E2|11 // 217325 /	Llgl2	AK078901	AK078901 // Llgl2 // lethal giant larvae homolog 2 (Drosophila) // 11 E2|11 // 217325 /	Llgl2	AK078901	0.00397442	0.000541589	6.28296
7813	10356568	AK009707 // Rab17 // RAB17, member RAS oncogene family // 1 D|1 45.84 cM // 19329 /// A	Rab17	AK009707	AK009707 // Rab17 // RAB17, member RAS oncogene family // 1 D|1 45.84 cM // 19329 /// A	Rab17	AK009707	0.00548864	0.000541987	4.20669
19710	10467887	AB021969 // Cpn1 // carboxypeptidase N, polypeptide 1 // 19 D2|19 36.68 cM // 93721 ///	Cpn1	AB021969	AB021969 // Cpn1 // carboxypeptidase N, polypeptide 1 // 19 D2|19 36.68 cM // 93721 ///	Cpn1	AB021969	0.00748237	0.000546891	3.73125
26295	10530013	NM_001256059 // Ccdc149 // coiled-coil domain containing 149 // 5 C1|5 // 100503884 ///	Ccdc149	NM_001256059	NM_001256059 // Ccdc149 // coiled-coil domain containing 149 // 5 C1|5 // 100503884 ///	Ccdc149	NM_001256059	0.004692	0.00055025	2.26577
31515	10574350	AK004523 // Mmp15 // matrix metallopeptidase 15 // 8 D1|8 47.12 cM // 17388 /// BC04727	Mmp15	AK004523	AK004523 // Mmp15 // matrix metallopeptidase 15 // 8 D1|8 47.12 cM // 17388 /// BC04727	Mmp15	AK004523	0.00341148	0.000550385	14.0236
21060	10480347	AK012196 // Pip4k2a // phosphatidylinositol-5-phosphate 4-kinase, type II, alpha // 2 A	Pip4k2a	AK012196	AK012196 // Pip4k2a // phosphatidylinositol-5-phosphate 4-kinase, type II, alpha // 2 A	Pip4k2a	AK012196	0.00550805	0.000550405	-2.16704
21030	10480003	AK133782 // Itih2 // inter-alpha trypsin inhibitor, heavy chain 2 // 2 A1|2 6.89 cM //	Itih2	AK133782	AK133782 // Itih2 // inter-alpha trypsin inhibitor, heavy chain 2 // 2 A1|2 6.89 cM //	Itih2	AK133782	0.00342653	0.000552181	4.50796
29895	10561712	AK007792 // Spint2 // serine protease inhibitor, Kunitz type 2 // 7 B1|7 // 20733 /// A	Spint2	AK007792	AK007792 // Spint2 // serine protease inhibitor, Kunitz type 2 // 7 B1|7 // 20733 /// A	Spint2	AK007792	0.00254803	0.000557213	27.5032
33970	10597743	AK035902 // Cx3cr1 // chemokine (C-X3-C) receptor 1 // 9 F4|9 // 13051 /// AK044557 //	Cx3cr1	AK035902	AK035902 // Cx3cr1 // chemokine (C-X3-C) receptor 1 // 9 F4|9 // 13051 /// AK044557 //	Cx3cr1	AK035902	0.00687535	0.000558919	-3.11006
29336	10556616	AK028404 // Tmc5 // transmembrane channel-like gene family 5 // 7|7 F3 // 74424 /// AY2	Tmc5	AK028404	AK028404 // Tmc5 // transmembrane channel-like gene family 5 // 7|7 F3 // 74424 /// AY2	Tmc5	AK028404	0.000393593	0.000558985	3.60466
7067	10349108	AK136532 // Serpinb5 // serine (or cysteine) peptidase inhibitor, clade B, member 5 //	Serpinb5	AK136532	AK136532 // Serpinb5 // serine (or cysteine) peptidase inhibitor, clade B, member 5 //	Serpinb5	AK136532	0.00257168	0.00056085	32.489
33164	10589940	AK017034 // Osbpl10 // oxysterol binding protein-like 10 // 9 F3|9 // 74486 /// BC02725	Osbpl10	AK017034	AK017034 // Osbpl10 // oxysterol binding protein-like 10 // 9 F3|9 // 74486 /// BC02725	Osbpl10	AK017034	0.0120156	0.000561217	2.61213
20045	10471424	AK131145 // Fam102a // family with sequence similarity 102, member A // 2 B|2 // 98952	Fam102a	AK131145	AK131145 // Fam102a // family with sequence similarity 102, member A // 2 B|2 // 98952	Fam102a	AK131145	0.00212245	0.000563503	2.33711
12929	10405216	AK036736 // Syk // spleen tyrosine kinase // 13 B-C2|13 27.41 cM // 20963 /// AK049207	Syk	AK036736	AK036736 // Syk // spleen tyrosine kinase // 13 B-C2|13 27.41 cM // 20963 /// AK049207	Syk	AK036736	0.00866344	0.000565214	-2.52302
34449	10601161	AK134742 // Gjb1 // gap junction protein, beta 1 // X D-F4|X 44.06 cM // 14618 /// BC02	Gjb1	AK134742	AK134742 // Gjb1 // gap junction protein, beta 1 // X D-F4|X 44.06 cM // 14618 /// BC02	Gjb1	AK134742	0.00411597	0.000569533	3.42048
31783	10577114	AK007905 // Grtp1 // GH regulated TBC protein 1 // 8 A1.1|8 // 66790 /// AK017197 // Gr	Grtp1	AK007905	AK007905 // Grtp1 // GH regulated TBC protein 1 // 8 A1.1|8 // 66790 /// AK017197 // Gr	Grtp1	AK007905	0.0060156	0.000571229	2.74883
10336	10380614	AK077273 // Hoxb13 // homeobox B13 // 11 D|11 59.63 cM // 15408 /// BC013639 // Hoxb13	Hoxb13	AK077273	AK077273 // Hoxb13 // homeobox B13 // 11 D|11 59.63 cM // 15408 /// BC013639 // Hoxb13	Hoxb13	AK077273	0.00466311	0.000571566	13.0315
23065	10499348	AK010144 // Tmem79 // transmembrane protein 79 // 3 F1|3 // 71913 /// BC003309 // Tmem7	Tmem79	AK010144	AK010144 // Tmem79 // transmembrane protein 79 // 3 F1|3 // 71913 /// BC003309 // Tmem7	Tmem79	AK010144	0.00626424	0.000572278	4.67876
15989	10432886	BC145839 // Krt4 // keratin 4 // 15 F3|15 57.13 cM // 16682 /// BC145841 // Krt4 // ker	Krt4	BC145839	BC145839 // Krt4 // keratin 4 // 15 F3|15 57.13 cM // 16682 /// BC145841 // Krt4 // ker	Krt4	BC145839	0.00152732	0.000572311	47.9473
29543	10558880	BC005492 // Eps8l2 // EPS8-like 2 // 7 F5|7 // 98845 /// BC009098 // Eps8l2 // EPS8-lik	Eps8l2	BC005492	BC005492 // Eps8l2 // EPS8-like 2 // 7 F5|7 // 98845 /// BC009098 // Eps8l2 // EPS8-lik	Eps8l2	BC005492	0.00402393	0.000573245	6.39307
6059	10344052	---		---	---		---	0.00317698	0.000574243	3.26788
7002	10348471	BC006900 // Mlph // melanophilin // 1 D|1 45.73 cM // 171531 /// AK008973 // Mlph // me	Mlph	BC006900	BC006900 // Mlph // melanophilin // 1 D|1 45.73 cM // 171531 /// AK008973 // Mlph // me	Mlph	BC006900	0.00449872	0.000575542	12.7304
16518	10437945	AK011743 // Mcm4 // minichromosome maintenance deficient 4 homolog (S. cerevisiae) // 1	Mcm4	AK011743	AK011743 // Mcm4 // minichromosome maintenance deficient 4 homolog (S. cerevisiae) // 1	Mcm4	AK011743	0.00397787	0.000575688	-2.00824
31255	10571788	AK047844 // Vegfc // vascular endothelial growth factor C // 8|8 B3 // 22341 /// BC0963	Vegfc	AK047844	AK047844 // Vegfc // vascular endothelial growth factor C // 8|8 B3 // 22341 /// BC0963	Vegfc	AK047844	0.00360343	0.000576724	-2.66479
31665	10576049	AK087349 // Foxf1 // forkhead box F1 // 8 E1|8 70.31 cM // 15227 /// NM_010426 // Foxf1	Foxf1	AK087349	AK087349 // Foxf1 // forkhead box F1 // 8 E1|8 70.31 cM // 15227 /// NM_010426 // Foxf1	Foxf1	AK087349	0.00585026	0.000577354	-4.11184
12276	10399636	BC096556 // Mrto4 // MRT4, mRNA turnover 4, homolog (S. cerevisiae) // 4 D3|4 // 69902	Mrto4	BC096556	BC096556 // Mrto4 // MRT4, mRNA turnover 4, homolog (S. cerevisiae) // 4 D3|4 // 69902	Mrto4	BC096556	0.00365806	0.000577981	-2.41049
25384	10520574	AK029676 // Agbl5 // ATP/GTP binding protein-like 5 // 5 B1|5 // 231093 /// AK034894 //	Agbl5	AK029676	AK029676 // Agbl5 // ATP/GTP binding protein-like 5 // 5 B1|5 // 231093 /// AK034894 //	Agbl5	AK029676	0.0103301	0.000579706	2.00944
32984	10587792	AK003628 // Plscr1 // phospholipid scramblase 1 // 9 E3.3|9 // 22038 /// AK008651 // Pl	Plscr1	AK003628	AK003628 // Plscr1 // phospholipid scramblase 1 // 9 E3.3|9 // 22038 /// AK008651 // Pl	Plscr1	AK003628	0.0121039	0.000582062	3.44419
21297	10483249	AK007135 // Galnt3 // UDP-N-acetyl-alpha-D-galactosamine:polypeptide N-acetylgalactosam	Galnt3	AK007135	AK007135 // Galnt3 // UDP-N-acetyl-alpha-D-galactosamine:polypeptide N-acetylgalactosam	Galnt3	AK007135	0.00550163	0.000582542	7.00102
16971	10441902	AK030958 // Smoc2 // SPARC related modular calcium binding 2 // 17 A2|17 8.95 cM // 640	Smoc2	AK030958	AK030958 // Smoc2 // SPARC related modular calcium binding 2 // 17 A2|17 8.95 cM // 640	Smoc2	AK030958	0.00593416	0.000590743	7.23307
10353	10380712	AK090284 // Prr15l // proline rich 15-like // 11 D|11 // 217138 /// BC022765 // Prr15l	Prr15l	AK090284	AK090284 // Prr15l // proline rich 15-like // 11 D|11 // 217138 /// BC022765 // Prr15l	Prr15l	AK090284	0.00501396	0.000591254	9.64451
2956	10340949	---		---	---		---	0.00909735	0.000591327	2.45331
22330	10492586	AK018621 // Arl14 // ADP-ribosylation factor-like 14 // 3|3 E3 // 71619 /// BC104368 //	Arl14	AK018621	AK018621 // Arl14 // ADP-ribosylation factor-like 14 // 3|3 E3 // 71619 /// BC104368 //	Arl14	AK018621	0.00413616	0.000593369	5.54457
18665	10457967	AF242411 // Myo7b // myosin VIIB // 18 B1|18 17.89 cM // 17922 /// BC138338 // Myo7b //	Myo7b	AF242411	AF242411 // Myo7b // myosin VIIB // 18 B1|18 17.89 cM // 17922 /// BC138338 // Myo7b //	Myo7b	AF242411	0.00371518	0.000593872	6.16387
11529	10392484	AK138196 // Abca8b // ATP-binding cassette, sub-family A (ABC1), member 8b // 11 E1|11	Abca8b	AK138196	AK138196 // Abca8b // ATP-binding cassette, sub-family A (ABC1), member 8b // 11 E1|11	Abca8b	AK138196	0.00586029	0.000604777	-3.14467
33781	10595768	AK030875 // Pls1 // plastin 1 (I-isoform) // 9 E3.3|9 // 102502 /// AK133070 // Pls1 //	Pls1	AK030875	AK030875 // Pls1 // plastin 1 (I-isoform) // 9 E3.3|9 // 102502 /// AK133070 // Pls1 //	Pls1	AK030875	0.00367694	0.000607571	11.158
3752	10341745	---		---	---		---	0.00480449	0.000608356	5.43947
19653	10467153	BC111902 // Slc16a12 // solute carrier family 16 (monocarboxylic acid transporters), me	Slc16a12	BC111902	BC111902 // Slc16a12 // solute carrier family 16 (monocarboxylic acid transporters), me	Slc16a12	BC111902	0.00659718	0.000609375	7.43347
23274	10501048	AK079963 // 2010016I18Rik // RIKEN cDNA 2010016I18 gene // 3 F2.3|3 // 69206 /// NR_033	2010016I18Rik	AK079963	AK079963 // 2010016I18Rik // RIKEN cDNA 2010016I18 gene // 3 F2.3|3 // 69206 /// NR_033	2010016I18Rik	AK079963	0.00520669	0.000611448	6.91358
6987	10348244	AK143560 // Inpp5d // inositol polyphosphate-5-phosphatase D // 1 C5|1 44.44 cM // 1633	Inpp5d	AK143560	AK143560 // Inpp5d // inositol polyphosphate-5-phosphatase D // 1 C5|1 44.44 cM // 1633	Inpp5d	AK143560	0.00849129	0.000616706	-2.58293
15225	10425333	ENSMUST00000177098 // Apobec3 // apolipoprotein B mRNA editing enzyme, catalytic polype	Apobec3	ENSMUST00000177098	ENSMUST00000177098 // Apobec3 // apolipoprotein B mRNA editing enzyme, catalytic polype	Apobec3	ENSMUST00000177098	0.00373287	0.000619177	5.9012
10467	10381708	AK020206 // Fmnl1 // formin-like 1 // 11 D|11 // 57778 /// AK158820 // Fmnl1 // formin-	Fmnl1	AK020206	AK020206 // Fmnl1 // formin-like 1 // 11 D|11 // 57778 /// AK158820 // Fmnl1 // formin-	Fmnl1	AK020206	0.00405824	0.000619463	-2.32923
14149	10415081	---		---	---		---	0.00204737	0.000622705	23.6085
25339	10520121	---		---	---		---	0.00204737	0.000622705	23.6085
31921	10578405	---		---	---		---	0.00204737	0.000622705	23.6085
32828	10586076	---		---	---		---	0.00204737	0.000622705	23.6085
5176	10343169	---		---	---		---	0.0129306	0.000624229	2.15958
861	10338854	---		---	---		---	0.00780486	0.000625152	3.7567
15758	10430319	AK003953 // Tst // thiosulfate sulfurtransferase, mitochondrial // 15 E1|15 37.47 cM //	Tst	AK003953	AK003953 // Tst // thiosulfate sulfurtransferase, mitochondrial // 15 E1|15 37.47 cM //	Tst	AK003953	0.00763862	0.000625688	9.54239
28170	10547030	AK011120 // 2510049J12Rik // RIKEN cDNA 2510049J12 gene // 6 E3|6 // 70291 /// AK028760	2510049J12Rik	AK011120	AK011120 // 2510049J12Rik // RIKEN cDNA 2510049J12 gene // 6 E3|6 // 70291 /// AK028760	2510049J12Rik	AK011120	0.00320538	0.000626234	7.09719
27708	10543219	AK043090 // Gpr85 // G protein-coupled receptor 85 // 6 A1|6 // 64450 /// AK047740 // G	Gpr85	AK043090	AK043090 // Gpr85 // G protein-coupled receptor 85 // 6 A1|6 // 64450 /// AK047740 // G	Gpr85	AK043090	0.00819499	0.000627005	-2.22205
17246	10444665	AF004106 // Ddah2 // dimethylarginine dimethylaminohydrolase 2 // 17 B1|17 // 51793 ///	Ddah2	AF004106	AF004106 // Ddah2 // dimethylarginine dimethylaminohydrolase 2 // 17 B1|17 // 51793 ///	Ddah2	AF004106	0.00975051	0.000631787	-2.65463
11447	10391561	AK050518 // Pyy // peptide YY // 11 D|11 // 217212 /// BC010821 // Pyy // peptide YY //	Pyy	AK050518	AK050518 // Pyy // peptide YY // 11 D|11 // 217212 /// BC010821 // Pyy // peptide YY //	Pyy	AK050518	0.00734432	0.000632578	3.52636
7734	10355706	AK090147 // Ihh // Indian hedgehog // 1 C3|1 38.55 cM // 16147 /// AK144322 // Ihh // I	Ihh	AK090147	AK090147 // Ihh // Indian hedgehog // 1 C3|1 38.55 cM // 16147 /// AK144322 // Ihh // I	Ihh	AK090147	0.00363055	0.000632991	4.24231
15625	10428973	AK018537 // Gsdmc4 // gasdermin C4 // 15 D1|15 // 74548 /// AK163061 // Gsdmc4 // gasde	Gsdmc4	AK018537	AK018537 // Gsdmc4 // gasdermin C4 // 15 D1|15 // 74548 /// AK163061 // Gsdmc4 // gasde	Gsdmc4	AK018537	0.0025763	0.00063676	33.5338
25421	10521038	AK033512 // Slc5a1 // solute carrier family 5 (sodium/glucose cotransporter), member 1	Slc5a1	AK033512	AK033512 // Slc5a1 // solute carrier family 5 (sodium/glucose cotransporter), member 1	Slc5a1	AK033512	0.0021367	0.000637281	10.5662
5590	10343583	---		---	---		---	0.00895512	0.000644931	6.81582
4363	10342356	---		---	---		---	0.00537815	0.000645436	2.38553
24590	10513164	NM_011207 // Ptpn3 // protein tyrosine phosphatase, non-receptor type 3 // 4 B3|4 31.66	Ptpn3	NM_011207	NM_011207 // Ptpn3 // protein tyrosine phosphatase, non-receptor type 3 // 4 B3|4 31.66	Ptpn3	NM_011207	0.00510917	0.000646421	4.56687
13101	10406598	AK037699 // Serinc5 // serine incorporator 5 // 13 C3|13 // 218442 /// AK054475 // Seri	Serinc5	AK037699	AK037699 // Serinc5 // serine incorporator 5 // 13 C3|13 // 218442 /// AK054475 // Seri	Serinc5	AK037699	0.00968089	0.000651039	3.45779
24184	10509273	NM_009523 // Wnt4 // wingless-related MMTV integration site 4 // 4 D3|4 // 22417 /// EN	Wnt4	NM_009523	NM_009523 // Wnt4 // wingless-related MMTV integration site 4 // 4 D3|4 // 22417 /// EN	Wnt4	NM_009523	0.0100056	0.000652187	3.44433
2484	10340477	---		---	---		---	0.00952513	0.000652907	2.89143
1930	10339923	---		---	---		---	0.0145084	0.00065332	2.79702
34722	10603362	BC139064 // Ccdc120 // coiled-coil domain containing 120 // X A1.1|X 3.48 cM // 54648 /	Ccdc120	BC139064	BC139064 // Ccdc120 // coiled-coil domain containing 120 // X A1.1|X 3.48 cM // 54648 /	Ccdc120	BC139064	0.00856021	0.000653392	2.24416
31722	10576581	AK005326 // Kcnk1 // potassium channel, subfamily K, member 1 // 8 E2|8 // 16525 /// AK	Kcnk1	AK005326	AK005326 // Kcnk1 // potassium channel, subfamily K, member 1 // 8 E2|8 // 16525 /// AK	Kcnk1	AK005326	0.00217219	0.000653816	20.1362
8152	10359689	AK005071 // Atp1b1 // ATPase, Na+/K+ transporting, beta 1 polypeptide // 1 H2.2|1 71.75	Atp1b1	AK005071	AK005071 // Atp1b1 // ATPase, Na+/K+ transporting, beta 1 polypeptide // 1 H2.2|1 71.75	Atp1b1	AK005071	0.00346787	0.00065441	7.80504
16664	10439312	AK079513 // Cd86 // CD86 antigen // 16 B5|16 25.72 cM // 12524 /// AK155710 // Cd86 //	Cd86	AK079513	AK079513 // Cd86 // CD86 antigen // 16 B5|16 25.72 cM // 12524 /// AK155710 // Cd86 //	Cd86	AK079513	0.00520111	0.000656516	-2.71507
26599	10532819	AK028657 // Kctd10 // potassium channel tetramerisation domain containing 10 // 5 F|5 /	Kctd10	AK028657	AK028657 // Kctd10 // potassium channel tetramerisation domain containing 10 // 5 F|5 /	Kctd10	AK028657	0.0115502	0.000656739	-2.25218
27600	10542287	AK008682 // Bcl2l14 // BCL2-like 14 (apoptosis facilitator) // 6 G1|6 // 66813 /// AK01	Bcl2l14	AK008682	AK008682 // Bcl2l14 // BCL2-like 14 (apoptosis facilitator) // 6 G1|6 // 66813 /// AK01	Bcl2l14	AK008682	0.00518939	0.000659229	11.1233
31752	10576854	AK154120 // Ctxn1 // cortexin 1 // 8 A1.1|8 1.99 cM // 330695 /// AK158759 // Ctxn1 //	Ctxn1	AK154120	AK154120 // Ctxn1 // cortexin 1 // 8 A1.1|8 1.99 cM // 330695 /// AK158759 // Ctxn1 //	Ctxn1	AK154120	0.00157868	0.00065939	-2.44456
4453	10342446	---		---	---		---	0.0149024	0.000660291	3.20324
28015	10545623	AK136382 // Dok1 // docking protein 1 // 6 C3|6 35.94 cM // 13448 /// AK169871 // Dok1	Dok1	AK136382	AK136382 // Dok1 // docking protein 1 // 6 C3|6 35.94 cM // 13448 /// AK169871 // Dok1	Dok1	AK136382	0.0143955	0.000663151	-2.67515
21079	10480585	AF539798 // Noxa1 // NADPH oxidase activator 1 // 2 A3|2 // 241275 /// AY255770 // Noxa	Noxa1	AF539798	AF539798 // Noxa1 // NADPH oxidase activator 1 // 2 A3|2 // 241275 /// AY255770 // Noxa	Noxa1	AF539798	0.00287329	0.000667555	2.62403
15624	10428960	AK037079 // Gsdmc3 // gasdermin C3 // 15 D1|15 // 270328 /// BC113153 // Gsdmc2 // gasd	Gsdmc3	AK037079	AK037079 // Gsdmc3 // gasdermin C3 // 15 D1|15 // 270328 /// BC113153 // Gsdmc2 // gasd	Gsdmc3	AK037079	0.00212511	0.000672469	49.94
25931	10526241	AK002672 // Cldn3 // claudin 3 // 5 G2|5 74.93 cM // 12739 /// AK006514 // Cldn3 // cla	Cldn3	AK002672	AK002672 // Cldn3 // claudin 3 // 5 G2|5 74.93 cM // 12739 /// AK006514 // Cldn3 // cla	Cldn3	AK002672	0.00420116	0.000672951	11.0156
7567	10353989	---		---	---		---	0.00329445	0.000676135	2.00357
12024	10397645	AK134113 // Gpr65 // G-protein coupled receptor 65 // 12 E|12 // 14744 /// AK142853 //	Gpr65	AK134113	AK134113 // Gpr65 // G-protein coupled receptor 65 // 12 E|12 // 14744 /// AK142853 //	Gpr65	AK134113	0.00559383	0.000677553	-3.16784
34594	10602198	AK031853 // Pak3 // p21 protein (Cdc42/Rac)-activated kinase 3 // X F2|X // 18481 /// A	Pak3	AK031853	AK031853 // Pak3 // p21 protein (Cdc42/Rac)-activated kinase 3 // X F2|X // 18481 /// A	Pak3	AK031853	0.0119488	0.000679585	-3.94786
7339	10351801	AK053544 // Igsf9 // immunoglobulin superfamily, member 9 // 1 H3|1 79.86 cM // 93842 /	Igsf9	AK053544	AK053544 // Igsf9 // immunoglobulin superfamily, member 9 // 1 H3|1 79.86 cM // 93842 /	Igsf9	AK053544	0.00770037	0.000679874	4.73612
26300	10530059	AK009811 // Sel1l3 // sel-1 suppressor of lin-12-like 3 (C. elegans) // 5 C1|5 // 23123	Sel1l3	AK009811	AK009811 // Sel1l3 // sel-1 suppressor of lin-12-like 3 (C. elegans) // 5 C1|5 // 23123	Sel1l3	AK009811	0.00717567	0.000680445	24.5942
13968	10414137	AK138279 // Grid1 // glutamate receptor, ionotropic, delta 1 // 14 B|14 20.84 cM // 148	Grid1	AK138279	AK138279 // Grid1 // glutamate receptor, ionotropic, delta 1 // 14 B|14 20.84 cM // 148	Grid1	AK138279	0.000968333	0.000683892	-5.00118
11937	10396800	AK143387 // Plekhh1 // pleckstrin homology domain containing, family H (with MyTH4 doma	Plekhh1	AK143387	AK143387 // Plekhh1 // pleckstrin homology domain containing, family H (with MyTH4 doma	Plekhh1	AK143387	0.00837673	0.000684569	8.08361
7409	10352416	AK132449 // Capn8 // calpain 8 // 1|1 H4 // 170725 /// AB050202 // Capn8 // calpain 8 /	Capn8	AK132449	AK132449 // Capn8 // calpain 8 // 1|1 H4 // 170725 /// AB050202 // Capn8 // calpain 8 /	Capn8	AK132449	0.00647243	0.00068565	7.44585
32176	10580765	AK002477 // Pllp // plasma membrane proteolipid // 8 C5|8 // 67801 /// AK018198 // Pllp	Pllp	AK002477	AK002477 // Pllp // plasma membrane proteolipid // 8 C5|8 // 67801 /// AK018198 // Pllp	Pllp	AK002477	0.00520713	0.000691389	11.6397
5158	10343151	---		---	---		---	0.00234964	0.000694909	3.79919
23397	10502279	BC049886 // Arhgef38 // Rho guanine nucleotide exchange factor (GEF) 38 // --- // 77669	Arhgef38	BC049886	BC049886 // Arhgef38 // Rho guanine nucleotide exchange factor (GEF) 38 // --- // 77669	Arhgef38	BC049886	0.00636071	0.000696865	9.4873
13539	10409999	AK146946 // Fbp2 // fructose bisphosphatase 2 // 13 B3|13 // 14120 /// AK166898 // Fbp2	Fbp2	AK146946	AK146946 // Fbp2 // fructose bisphosphatase 2 // 13 B3|13 // 14120 /// AK166898 // Fbp2	Fbp2	AK146946	0.00628304	0.000698359	4.87066
1475	10339468	---		---	---		---	0.0100367	0.000700733	2.28889
12730	10403821	M18858 // Tcrg-V4 // T cell receptor gamma, variable 4 // 13 A2|13 // 21638 /// ENSMUST	Tcrg-V4	M18858	M18858 // Tcrg-V4 // T cell receptor gamma, variable 4 // 13 A2|13 // 21638 /// ENSMUST	Tcrg-V4	M18858	0.00198374	0.000703867	4.29905
13757	10412123	AK137152 // Ncf2 // neutrophil cytosolic factor 2 // 1 G3|1 65.05 cM // 17970 /// AK153	Ncf2	AK137152	AK137152 // Ncf2 // neutrophil cytosolic factor 2 // 1 G3|1 65.05 cM // 17970 /// AK153	Ncf2	AK137152	0.00620127	0.000704021	-2.3051
16444	10437195	AF537215 // Igsf5 // immunoglobulin superfamily, member 5 // 16 C4|16 // 72058 /// BC00	Igsf5	AF537215	AF537215 // Igsf5 // immunoglobulin superfamily, member 5 // 16 C4|16 // 72058 /// BC00	Igsf5	AF537215	0.0146441	0.000708206	8.18925
17886	10450501	AK153319 // Tnf // tumor necrosis factor // 17 B1|17 18.59 cM // 21926 /// AK153800 //	Tnf	AK153319	AK153319 // Tnf // tumor necrosis factor // 17 B1|17 18.59 cM // 21926 /// AK153800 //	Tnf	AK153319	0.0014587	0.000710834	2.81083
17489	10446763	AK007400 // Lbh // limb-bud and heart // 17 E2|17 // 77889 /// AK020110 // Lbh // limb-	Lbh	AK007400	AK007400 // Lbh // limb-bud and heart // 17 E2|17 // 77889 /// AK020110 // Lbh // limb-	Lbh	AK007400	0.00904333	0.000711358	-3.52083
22088	10490384	AK158204 // Lama5 // laminin, alpha 5 // 2 H4|2 102.7 cM // 16776 /// U37501 // Lama5 /	Lama5	AK158204	AK158204 // Lama5 // laminin, alpha 5 // 2 H4|2 102.7 cM // 16776 /// U37501 // Lama5 /	Lama5	AK158204	0.00480233	0.000714985	5.65788
22117	10490755	AK143816 // Hnf4g // hepatocyte nuclear factor 4, gamma // 3|3 A // 30942 /// BC125519	Hnf4g	AK143816	AK143816 // Hnf4g // hepatocyte nuclear factor 4, gamma // 3|3 A // 30942 /// BC125519	Hnf4g	AK143816	0.00707084	0.000716488	5.21827
34323	10600093	AK014497 // Zfp185 // zinc finger protein 185 // X A7.3|X 37.29 cM // 22673 /// AK04818	Zfp185	AK014497	AK014497 // Zfp185 // zinc finger protein 185 // X A7.3|X 37.29 cM // 22673 /// AK04818	Zfp185	AK014497	0.00728964	0.000727607	10.571
8881	10366446	AK077301 // Tspan8 // tetraspanin 8 // 10 D2|10 // 216350 /// AK140306 // Tspan8 // tet	Tspan8	AK077301	AK077301 // Tspan8 // tetraspanin 8 // 10 D2|10 // 216350 /// AK140306 // Tspan8 // tet	Tspan8	AK077301	0.00474791	0.000734957	33.8243
20183	10472538	AK050180 // Dhrs9 // dehydrogenase/reductase (SDR family) member 9 // 2 C2|2 // 241452	Dhrs9	AK050180	AK050180 // Dhrs9 // dehydrogenase/reductase (SDR family) member 9 // 2 C2|2 // 241452	Dhrs9	AK050180	0.0138567	0.000738154	-4.45846
28801	10552156	AK004849 // Rhpn2 // rhophilin, Rho GTPase binding protein 2 // 7 B1-B2|7 21.36 cM // 5	Rhpn2	AK004849	AK004849 // Rhpn2 // rhophilin, Rho GTPase binding protein 2 // 7 B1-B2|7 21.36 cM // 5	Rhpn2	AK004849	0.00782393	0.000739219	8.36022
33995	10597960	AK043297 // Slc6a20a // solute carrier family 6 (neurotransmitter transporter), member	Slc6a20a	AK043297	AK043297 // Slc6a20a // solute carrier family 6 (neurotransmitter transporter), member	Slc6a20a	AK043297	0.00866357	0.000744487	4.61621
28241	10547767	NR_029792 // Mir200c // microRNA 200c // 6|6 // 723944 /// ENSMUST00000083528 // Mir200	Mir200c	NR_029792	NR_029792 // Mir200c // microRNA 200c // 6|6 // 723944 /// ENSMUST00000083528 // Mir200	Mir200c	NR_029792	0.00572132	0.00075025	2.26184
22719	10496324	AK014895 // Slc39a8 // solute carrier family 39 (metal ion transporter), member 8 // 3	Slc39a8	AK014895	AK014895 // Slc39a8 // solute carrier family 39 (metal ion transporter), member 8 // 3	Slc39a8	AK014895	0.00696982	0.000751286	12.8177
18525	10456653	BC030481 // Myo5b // myosin VB // 18 E2|18 50.7 cM // 17919 /// AK033484 // Myo5b // my	Myo5b	BC030481	BC030481 // Myo5b // myosin VB // 18 E2|18 50.7 cM // 17919 /// AK033484 // Myo5b // my	Myo5b	BC030481	0.0113006	0.000755117	9.27364
24554	10512892	DQ469311 // Acnat1 // acyl-coenzyme A amino acid N-acyltransferase 1 // 4 B1|4 // 23016	Acnat1	DQ469311	DQ469311 // Acnat1 // acyl-coenzyme A amino acid N-acyltransferase 1 // 4 B1|4 // 23016	Acnat1	DQ469311	0.00309336	0.0007558	20.0353
21959	10489266	AK018129 // Chd6 // chromodomain helicase DNA binding protein 6 // 2 H2|2 // 71389 ///	Chd6	AK018129	AK018129 // Chd6 // chromodomain helicase DNA binding protein 6 // 2 H2|2 // 71389 ///	Chd6	AK018129	0.00836632	0.000760622	2.48174
5355	10343348	---		---	---		---	0.00576166	0.00076076	4.08336
34001	10598004	AK031109 // Ccr1 // chemokine (C-C motif) receptor 1 // 9 F|9 75.05 cM // 12768 /// AK0	Ccr1	AK031109	AK031109 // Ccr1 // chemokine (C-C motif) receptor 1 // 9 F|9 75.05 cM // 12768 /// AK0	Ccr1	AK031109	0.00580587	0.000762504	-4.42594
23778	10505299	AK035588 // Bspry // B-box and SPRY domain containing // 4|4 C1 // 192120 /// AK160930	Bspry	AK035588	AK035588 // Bspry // B-box and SPRY domain containing // 4|4 C1 // 192120 /// AK160930	Bspry	AK035588	0.00541091	0.000762743	10.6272
22959	10498371	BC025428 // P2ry12 // purinergic receptor P2Y, G-protein coupled 12 // 3 D|3 // 70839 /	P2ry12	BC025428	BC025428 // P2ry12 // purinergic receptor P2Y, G-protein coupled 12 // 3 D|3 // 70839 /	P2ry12	BC025428	0.00658523	0.000765534	-3.804
25221	10519012	BC026661 // Arhgef16 // Rho guanine nucleotide exchange factor (GEF) 16 // 4 E2|4 // 23	Arhgef16	BC026661	BC026661 // Arhgef16 // Rho guanine nucleotide exchange factor (GEF) 16 // 4 E2|4 // 23	Arhgef16	BC026661	0.00588889	0.000765726	8.1214
1618	10339611	---		---	---		---	0.00582173	0.000765994	2.90027
20537	10475324	AK005076 // Ckmt1 // creatine kinase, mitochondrial 1, ubiquitous // 2 F1-F3|2 60.37 cM	Ckmt1	AK005076	AK005076 // Ckmt1 // creatine kinase, mitochondrial 1, ubiquitous // 2 F1-F3|2 60.37 cM	Ckmt1	AK005076	0.00303204	0.000768261	12.9041
1913	10339906	---		---	---		---	0.00183863	0.000768374	2.07368
16507	10437804	AK076921 // Pla2g10 // phospholipase A2, group X // 16 A1|16 9.5 cM // 26565 /// AF1660	Pla2g10	AK076921	AK076921 // Pla2g10 // phospholipase A2, group X // 16 A1|16 9.5 cM // 26565 /// AF1660	Pla2g10	AK076921	0.00728024	0.000770432	4.14782
24425	10511803	AK047312 // Tstd3 // thiosulfate sulfurtransferase (rhodanese)-like domain containing 3	Tstd3	AK047312	AK047312 // Tstd3 // thiosulfate sulfurtransferase (rhodanese)-like domain containing 3	Tstd3	AK047312	0.00478398	0.000770596	-2.62033
22606	10495147	BC008266 // Dennd2d // DENN/MADD domain containing 2D // 3 F2.3|3 // 72121 /// BC043727	Dennd2d	BC008266	BC008266 // Dennd2d // DENN/MADD domain containing 2D // 3 F2.3|3 // 72121 /// BC043727	Dennd2d	BC008266	0.00315929	0.000770973	10.6797
29774	10560672	AK009399 // Cblc // Casitas B-lineage lymphoma c // 7 A3|7 // 80794 /// AK010200 // Cbl	Cblc	AK009399	AK009399 // Cblc // Casitas B-lineage lymphoma c // 7 A3|7 // 80794 /// AK010200 // Cbl	Cblc	AK009399	0.00340686	0.00077459	7.52073
6057	10344050	---		---	---		---	0.00167503	0.000774706	2.24446
23295	10501222	AK002845 // Gstm2 // glutathione S-transferase, mu 2 // 3 F2.3|3 // 14863 /// BC037068	Gstm2	AK002845	AK002845 // Gstm2 // glutathione S-transferase, mu 2 // 3 F2.3|3 // 14863 /// BC037068	Gstm2	AK002845	0.000572147	0.000774835	2.683
9015	10367600	AK036627 // Esr1 // estrogen receptor 1 (alpha) // 10 A1|10 2.03 cM // 13982 /// AK0399	Esr1	AK036627	AK036627 // Esr1 // estrogen receptor 1 (alpha) // 10 A1|10 2.03 cM // 13982 /// AK0399	Esr1	AK036627	0.00642591	0.000775732	4.65198
24585	10513154	NM_011207 // Ptpn3 // protein tyrosine phosphatase, non-receptor type 3 // 4 B3|4 31.66	Ptpn3	NM_011207	NM_011207 // Ptpn3 // protein tyrosine phosphatase, non-receptor type 3 // 4 B3|4 31.66	Ptpn3	NM_011207	0.0077784	0.0007762	4.10175
33557	10593473	BC120857 // 1810046K07Rik // RIKEN cDNA 1810046K07 gene // 9|9 B // 69809 /// BC120859	1810046K07Rik	BC120857	BC120857 // 1810046K07Rik // RIKEN cDNA 1810046K07 gene // 9|9 B // 69809 /// BC120859	1810046K07Rik	BC120857	0.00453962	0.000776369	2.44899
4209	10342202	---		---	---		---	0.00853998	0.00077946	2.96545
7571	10354019	BC029089 // 2010300C02Rik // RIKEN cDNA 2010300C02 gene // 1 B|1 // 72097 /// BC072639	2010300C02Rik	BC029089	BC029089 // 2010300C02Rik // RIKEN cDNA 2010300C02 gene // 1 B|1 // 72097 /// BC072639	2010300C02Rik	BC029089	0.0108435	0.000779942	6.26597
22301	10492335	AK014462 // Rap2b // RAP2B, member of RAS oncogene family // 3 E1|3 // 74012 /// AK0429	Rap2b	AK014462	AK014462 // Rap2b // RAP2B, member of RAS oncogene family // 3 E1|3 // 74012 /// AK0429	Rap2b	AK014462	0.00621346	0.000781448	-2.41584
21607	10485445	AK028651 // Ehf // ets homologous factor // 2 E2|2 // 13661 /// AK078892 // Ehf // ets	Ehf	AK028651	AK028651 // Ehf // ets homologous factor // 2 E2|2 // 13661 /// AK078892 // Ehf // ets	Ehf	AK028651	0.00338821	0.000783068	26.5161
1531	10339524	---		---	---		---	0.00402996	0.000784485	2.2237
31617	10575534	AK029246 // St3gal2 // ST3 beta-galactoside alpha-2,3-sialyltransferase 2 // 8 E1|8 //	St3gal2	AK029246	AK029246 // St3gal2 // ST3 beta-galactoside alpha-2,3-sialyltransferase 2 // 8 E1|8 //	St3gal2	AK029246	0.0107925	0.000786909	-2.96793
9584	10373467	AY686636 // Erbb3 // v-erb-b2 erythroblastic leukemia viral oncogene homolog 3 (avian)	Erbb3	AY686636	AY686636 // Erbb3 // v-erb-b2 erythroblastic leukemia viral oncogene homolog 3 (avian)	Erbb3	AY686636	0.00424311	0.000788825	11.7578
6725	10345409	BC094608 // Arhgef4 // Rho guanine nucleotide exchange factor (GEF) 4 // 1 B|1 // 22697	Arhgef4	BC094608	BC094608 // Arhgef4 // Rho guanine nucleotide exchange factor (GEF) 4 // 1 B|1 // 22697	Arhgef4	BC094608	0.00812585	0.000788962	2.19471
7140	10349872	---		---	---		---	0.00541648	0.000790155	5.81103
7918	10357660	BC058790 // Mfsd4 // major facilitator superfamily domain containing 4 // 1 E4|1 // 213	Mfsd4	BC058790	BC058790 // Mfsd4 // major facilitator superfamily domain containing 4 // 1 E4|1 // 213	Mfsd4	BC058790	0.00367465	0.000790857	23.9083
25514	10522004	BC004797 // 0610040J01Rik // RIKEN cDNA 0610040J01 gene // 5 C3.1|5 // 76261 /// NM_029	0610040J01Rik	BC004797	BC004797 // 0610040J01Rik // RIKEN cDNA 0610040J01 gene // 5 C3.1|5 // 76261 /// NM_029	0610040J01Rik	BC004797	0.00994428	0.000791186	4.15409
24249	10510125	ENSMUST00000030328 // 9430007A20Rik // RIKEN cDNA 9430007A20 gene // 4 E1|4 // 381572 /	9430007A20Rik	ENSMUST00000030328	ENSMUST00000030328 // 9430007A20Rik // RIKEN cDNA 9430007A20 gene // 4 E1|4 // 381572 /	9430007A20Rik	ENSMUST00000030328	0.00522983	0.000793205	-2.07674
26713	10534075	AK088865 // Psph // phosphoserine phosphatase // 5 G1.3|5 // 100678 /// AK089221 // Psp	Psph	AK088865	AK088865 // Psph // phosphoserine phosphatase // 5 G1.3|5 // 100678 /// AK089221 // Psp	Psph	AK088865	0.00662463	0.000798795	-2.35507
162	10338155	---		---	---		---	0.0142849	0.000802038	2.15596
10207	10379389	AK050079 // Adap2 // ArfGAP with dual PH domains 2 // 11 B5|11 47.56 cM // 216991 /// A	Adap2	AK050079	AK050079 // Adap2 // ArfGAP with dual PH domains 2 // 11 B5|11 47.56 cM // 216991 /// A	Adap2	AK050079	0.0115826	0.00080219	-2.94644
14694	10419874	AK007059 // Slc22a17 // solute carrier family 22 (organic cation transporter), member 1	Slc22a17	AK007059	AK007059 // Slc22a17 // solute carrier family 22 (organic cation transporter), member 1	Slc22a17	AK007059	0.00669496	0.000803037	2.52943
28375	10548829	AK136496 // Gucy2c // guanylate cyclase 2c // 6 G1|6 66.67 cM // 14917 /// BC099968 //	Gucy2c	AK136496	AK136496 // Gucy2c // guanylate cyclase 2c // 6 G1|6 66.67 cM // 14917 /// BC099968 //	Gucy2c	AK136496	0.00507763	0.000804514	5.81835
21278	10483000	AK008867 // Itgb6 // integrin beta 6 // 2 C3|2 34.81 cM // 16420 /// AK019511 // Itgb6	Itgb6	AK008867	AK008867 // Itgb6 // integrin beta 6 // 2 C3|2 34.81 cM // 16420 /// AK019511 // Itgb6	Itgb6	AK008867	0.00582746	0.000805344	11.9606
28279	10548128	AK079139 // Tspan9 // tetraspanin 9 // 6 F3|6 // 109246 /// BC052503 // Tspan9 // tetra	Tspan9	AK079139	AK079139 // Tspan9 // tetraspanin 9 // 6 F3|6 // 109246 /// BC052503 // Tspan9 // tetra	Tspan9	AK079139	0.0100564	0.000807058	-2.19578
32276	10581664	BC016254 // Il34 // interleukin 34 // 8 E1|8 // 76527 /// EU636995 // Il34 // interleuk	Il34	BC016254	BC016254 // Il34 // interleukin 34 // 8 E1|8 // 76527 /// EU636995 // Il34 // interleuk	Il34	BC016254	0.00820914	0.000807954	-4.90492
5976	10343969	---		---	---		---	0.010383	0.00081303	3.94626
1707	10339700	---		---	---		---	0.00734266	0.000816163	4.01199
12560	10402268	AK148104 // Lgmn // legumain // 12 E|12 // 19141 /// AK149666 // Lgmn // legumain // 12	Lgmn	AK148104	AK148104 // Lgmn // legumain // 12 E|12 // 19141 /// AK149666 // Lgmn // legumain // 12	Lgmn	AK148104	0.010477	0.000816924	-2.20314
4056	10342049	---		---	---		---	0.00546068	0.000817719	2.61324
24528	10512653	---		---	---		---	0.00748897	0.000820624	4.30611
35329	10607870	AK036549 // Tlr7 // toll-like receptor 7 // X F5|X // 170743 /// AK154906 // Tlr7 // to	Tlr7	AK036549	AK036549 // Tlr7 // toll-like receptor 7 // X F5|X // 170743 /// AK154906 // Tlr7 // to	Tlr7	AK036549	0.00894021	0.000822378	-4.60752
19928	10469923	AK008590 // Entpd8 // ectonucleoside triphosphate diphosphohydrolase 8 // 2 A3|2 // 720	Entpd8	AK008590	AK008590 // Entpd8 // ectonucleoside triphosphate diphosphohydrolase 8 // 2 A3|2 // 720	Entpd8	AK008590	0.00766316	0.000823697	7.09279
16692	10439583	AK046836 // Sidt1 // SID1 transmembrane family, member 1 // 16 B4|16 // 320007 /// AK17	Sidt1	AK046836	AK046836 // Sidt1 // SID1 transmembrane family, member 1 // 16 B4|16 // 320007 /// AK17	Sidt1	AK046836	0.00604839	0.000825599	9.22571
14760	10420532	AK016508 // Atp8a2 // ATPase, aminophospholipid transporter-like, class I, type 8A, mem	Atp8a2	AK016508	AK016508 // Atp8a2 // ATPase, aminophospholipid transporter-like, class I, type 8A, mem	Atp8a2	AK016508	0.00825845	0.000825741	2.50807
25364	10520388	NM_028234 // Rbm33 // RNA binding motif protein 33 // 5 B1|5 // 381626 /// ENSMUST00000	Rbm33	NM_028234	NM_028234 // Rbm33 // RNA binding motif protein 33 // 5 B1|5 // 381626 /// ENSMUST00000	Rbm33	NM_028234	0.00753694	0.000826856	2.06654
16159	10434629	AK047986 // Map3k13 // mitogen-activated protein kinase kinase kinase 13 // 16 B1|16 //	Map3k13	AK047986	AK047986 // Map3k13 // mitogen-activated protein kinase kinase kinase 13 // 16 B1|16 //	Map3k13	AK047986	0.0094654	0.000830209	2.56544
13718	10411668	AK019880 // Ocln // occludin // 13 D1|13 53.23 cM // 18260 /// AK033532 // Ocln // occl	Ocln	AK019880	AK019880 // Ocln // occludin // 13 D1|13 53.23 cM // 18260 /// AK033532 // Ocln // occl	Ocln	AK019880	0.00738556	0.000831456	12.6373
13330	10408280	AK004138 // Lrrc16a // leucine rich repeat containing 16A // 13 A3.2|13 // 68732 /// AK	Lrrc16a	AK004138	AK004138 // Lrrc16a // leucine rich repeat containing 16A // 13 A3.2|13 // 68732 /// AK	Lrrc16a	AK004138	0.0100344	0.000832081	2.88124
27369	10540085	AK017870 // Fbln2 // fibulin 2 // 6 D|6 40.42 cM // 14115 /// AK087922 // Fbln2 // fibu	Fbln2	AK017870	AK017870 // Fbln2 // fibulin 2 // 6 D|6 40.42 cM // 14115 /// AK087922 // Fbln2 // fibu	Fbln2	AK017870	0.0107132	0.000832576	-4.40181
15769	10430425	AK007364 // Lgals2 // lectin, galactose-binding, soluble 2 // 15 E1|15 // 107753 /// AK	Lgals2	AK007364	AK007364 // Lgals2 // lectin, galactose-binding, soluble 2 // 15 E1|15 // 107753 /// AK	Lgals2	AK007364	0.00602303	0.000833309	28.8172
29526	10558687	BC051545 // 1190003J15Rik // RIKEN cDNA 1190003J15 gene // 7 F5|7 // 76974 /// DQ225768	1190003J15Rik	BC051545	BC051545 // 1190003J15Rik // RIKEN cDNA 1190003J15 gene // 7 F5|7 // 76974 /// DQ225768	1190003J15Rik	BC051545	0.00309473	0.000834852	11.8426
17151	10443408	AK146993 // Mapk13 // mitogen-activated protein kinase 13 // 17|17 A3-B // 26415 /// BC	Mapk13	AK146993	AK146993 // Mapk13 // mitogen-activated protein kinase 13 // 17|17 A3-B // 26415 /// BC	Mapk13	AK146993	0.00628657	0.00083556	7.94707
6304	10344297	---		---	---		---	0.00527086	0.000837331	3.24779
32339	10582337	AK079317 // Piezo1 // piezo-type mechanosensitive ion channel component 1 // 8 E1|8 //	Piezo1	AK079317	AK079317 // Piezo1 // piezo-type mechanosensitive ion channel component 1 // 8 E1|8 //	Piezo1	AK079317	0.00801547	0.000837911	-2.10431
32340	10582376	HQ215520 // Piezo1 // piezo-type mechanosensitive ion channel component 1 // 8 E1|8 //	Piezo1	HQ215520	HQ215520 // Piezo1 // piezo-type mechanosensitive ion channel component 1 // 8 E1|8 //	Piezo1	HQ215520	0.00855451	0.000840831	-2.1741
18925	10460385	AK137396 // Clcf1 // cardiotrophin-like cytokine factor 1 // 19 A|19 // 56708 /// AK166	Clcf1	AK137396	AK137396 // Clcf1 // cardiotrophin-like cytokine factor 1 // 19 A|19 // 56708 /// AK166	Clcf1	AK137396	0.00512217	0.000841144	-2.25512
29536	10558795	AK009943 // Pkp3 // plakophilin 3 // 7 F5|7 // 56460 /// AK154376 // Pkp3 // plakophili	Pkp3	AK009943	AK009943 // Pkp3 // plakophilin 3 // 7 F5|7 // 56460 /// AK154376 // Pkp3 // plakophili	Pkp3	AK009943	0.0118159	0.000842364	2.78492
10406	10381172	AK090254 // Stat5a // signal transducer and activator of transcription 5A // 11 D|11 63	Stat5a	AK090254	AK090254 // Stat5a // signal transducer and activator of transcription 5A // 11 D|11 63	Stat5a	AK090254	0.00981283	0.000843201	2.19566
12432	10400984	BC119224 // Tmem30b // transmembrane protein 30B // 12 C3|12 // 238257 /// BC119226 //	Tmem30b	BC119224	BC119224 // Tmem30b // transmembrane protein 30B // 12 C3|12 // 238257 /// BC119226 //	Tmem30b	BC119224	0.00325996	0.000851805	14.0691
24226	10509992	XM_003946335 // LOC101056474 // heat shock protein beta-7-like // --- // 101056474 ///	LOC101056474	XM_003946335	XM_003946335 // LOC101056474 // heat shock protein beta-7-like // --- // 101056474 ///	LOC101056474	XM_003946335	0.00783484	0.000854856	-5.65149
33389	10592001	AK033821 // St14 // suppression of tumorigenicity 14 (colon carcinoma) // 9 A4|9 16.61	St14	AK033821	AK033821 // St14 // suppression of tumorigenicity 14 (colon carcinoma) // 9 A4|9 16.61	St14	AK033821	0.00396915	0.000855764	16.2331
26735	10534395	AK145152 // Cldn4 // claudin 4 // 5 G2|5 74.9 cM // 12740 /// AK162721 // Cldn4 // clau	Cldn4	AK145152	AK145152 // Cldn4 // claudin 4 // 5 G2|5 74.9 cM // 12740 /// AK162721 // Cldn4 // clau	Cldn4	AK145152	0.00585275	0.000857247	19.7983
12988	10405779	NR_029530 // Mir23b // microRNA 23b // 13|13 // 387217 /// ENSMUST00000083665 // Mir23b	Mir23b	NR_029530	NR_029530 // Mir23b // microRNA 23b // 13|13 // 387217 /// ENSMUST00000083665 // Mir23b	Mir23b	NR_029530	0.0110649	0.000861217	3.32196
8945	10367050	AY053573 // Rdh18-ps // retinol dehydrogenase 18, pseudogene // 10 D3|10 // 380674 ///	Rdh18-ps	AY053573	AY053573 // Rdh18-ps // retinol dehydrogenase 18, pseudogene // 10 D3|10 // 380674 ///	Rdh18-ps	AY053573	0.00714922	0.000862635	7.55189
22143	10490923	AK002333 // Car2 // carbonic anhydrase 2 // 3 A1|3 3.23 cM // 12349 /// AK002498 // Car	Car2	AK002333	AK002333 // Car2 // carbonic anhydrase 2 // 3 A1|3 3.23 cM // 12349 /// AK002498 // Car	Car2	AK002333	0.0044328	0.000864339	15.4476
7171	10350159	AK083526 // Lad1 // ladinin // 1 E4|1 // 16763 /// BC016257 // Lad1 // ladinin // 1 E4|	Lad1	AK083526	AK083526 // Lad1 // ladinin // 1 E4|1 // 16763 /// BC016257 // Lad1 // ladinin // 1 E4|	Lad1	AK083526	0.00520676	0.000865333	10.3002
2722	10340715	---		---	---		---	0.00530228	0.000867665	2.48814
16640	10439087	AK142548 // Muc20 // mucin 20 // 16 B3|16 // 224116 /// AK165477 // Muc20 // mucin 20 /	Muc20	AK142548	AK142548 // Muc20 // mucin 20 // 16 B3|16 // 224116 /// AK165477 // Muc20 // mucin 20 /	Muc20	AK142548	0.00254225	0.000870018	9.27542
7142	10349904	AK002581 // Golt1a // golgi transport 1 homolog A (S. cerevisiae) // 1 E4|1 // 68338 //	Golt1a	AK002581	AK002581 // Golt1a // golgi transport 1 homolog A (S. cerevisiae) // 1 E4|1 // 68338 //	Golt1a	AK002581	0.00542059	0.000874145	2.39797
13740	10411958	AK081076 // Rnf180 // ring finger protein 180 // 13|13 D1 // 71816 /// BC006034 // Rnf1	Rnf180	AK081076	AK081076 // Rnf180 // ring finger protein 180 // 13|13 D1 // 71816 /// BC006034 // Rnf1	Rnf180	AK081076	0.00370906	0.000874764	4.33714
26845	10535559	AK004918 // Baiap2l1 // BAI1-associated protein 2-like 1 // 5 G2|5 // 66898 /// AK00820	Baiap2l1	AK004918	AK004918 // Baiap2l1 // BAI1-associated protein 2-like 1 // 5 G2|5 // 66898 /// AK00820	Baiap2l1	AK004918	0.00808891	0.00087668	6.58793
10370	10380862	AK141563 // Ppp1r1b // protein phosphatase 1, regulatory (inhibitor) subunit 1B // 11 D	Ppp1r1b	AK141563	AK141563 // Ppp1r1b // protein phosphatase 1, regulatory (inhibitor) subunit 1B // 11 D	Ppp1r1b	AK141563	0.00690747	0.000879188	14.7271
6989	10348299	ENSMUST00000097661 // 5830472F04Rik // RIKEN cDNA 5830472F04 gene // --- // --- /// AK0	5830472F04Rik	ENSMUST00000097661	ENSMUST00000097661 // 5830472F04Rik // RIKEN cDNA 5830472F04 gene // --- // --- /// AK0	5830472F04Rik	ENSMUST00000097661	0.00600669	0.0008804	2.38089
29579	10559341	ENSMUST00000105902 // Shank2 // SH3/ankyrin domain gene 2 // 7 F5|7 // 210274	Shank2	ENSMUST00000105902	ENSMUST00000105902 // Shank2 // SH3/ankyrin domain gene 2 // 7 F5|7 // 210274	Shank2	ENSMUST00000105902	0.00865628	0.000880835	5.16435
30788	10567680	AK139291 // Ern2 // endoplasmic reticulum (ER) to nucleus signalling 2 // 7 F3|7 65.53	Ern2	AK139291	AK139291 // Ern2 // endoplasmic reticulum (ER) to nucleus signalling 2 // 7 F3|7 65.53	Ern2	AK139291	0.0093263	0.000881759	10.3121
19070	10461723	AK018830 // Fam111a // family with sequence similarity 111, member A // 19 B|19 // 1073	Fam111a	AK018830	AK018830 // Fam111a // family with sequence similarity 111, member A // 19 B|19 // 1073	Fam111a	AK018830	0.00398427	0.000882433	-2.54559
15052	10423770	AK002633 // Grhl2 // grainyhead-like 2 (Drosophila) // 15|15 C // 252973 /// AK161180 /	Grhl2	AK002633	AK002633 // Grhl2 // grainyhead-like 2 (Drosophila) // 15|15 C // 252973 /// AK161180 /	Grhl2	AK002633	0.0069883	0.000883553	12.0253
29944	10562223	AK133713 // Fxyd3 // FXYD domain-containing ion transport regulator 3 // 7 B1|7 // 1717	Fxyd3	AK133713	AK133713 // Fxyd3 // FXYD domain-containing ion transport regulator 3 // 7 B1|7 // 1717	Fxyd3	AK133713	0.00498889	0.000883905	16.6978
24659	10513922	AK138744 // Rasef // RAS and EF hand domain containing // 4 C3|4 // 242505 /// BC125539	Rasef	AK138744	AK138744 // Rasef // RAS and EF hand domain containing // 4 C3|4 // 242505 /// BC125539	Rasef	AK138744	0.00590046	0.000886532	10.6267
14717	10420165	AK003968 // Cideb // cell death-inducing DNA fragmentation factor, alpha subunit-like e	Cideb	AK003968	AK003968 // Cideb // cell death-inducing DNA fragmentation factor, alpha subunit-like e	Cideb	AK003968	0.00765472	0.000890315	7.87989
32820	10585990	NM_173018 // Myo9a // myosin IXa // 9 B|9 32.13 cM // 270163 /// ENSMUST00000136740 //	Myo9a	NM_173018	NM_173018 // Myo9a // myosin IXa // 9 B|9 32.13 cM // 270163 /// ENSMUST00000136740 //	Myo9a	NM_173018	0.0107593	0.00089551	-2.12131
32153	10580522	AK082602 // Tox3 // TOX high mobility group box family member 3 // 8 C4|8 43.96 cM // 2	Tox3	AK082602	AK082602 // Tox3 // TOX high mobility group box family member 3 // 8 C4|8 43.96 cM // 2	Tox3	AK082602	0.00704338	0.000896549	7.18125
1498	10339491	---		---	---		---	0.00880832	0.000898754	3.78911
27282	10539295	AK010062 // Dqx1 // DEAQ RNA-dependent ATPase // 6 D1|6 35.94 cM // 93838 /// AF318278	Dqx1	AK010062	AK010062 // Dqx1 // DEAQ RNA-dependent ATPase // 6 D1|6 35.94 cM // 93838 /// AF318278	Dqx1	AK010062	0.00561097	0.000898769	2.54401
33656	10594540	AK190900 // Plekho2 // pleckstrin homology domain containing, family O member 2 // 9 C|	Plekho2	AK190900	AK190900 // Plekho2 // pleckstrin homology domain containing, family O member 2 // 9 C|	Plekho2	AK190900	0.00553624	0.000900802	-2.53195
21374	10484371	AK041131 // Calcrl // calcitonin receptor-like // 2 D|2 // 54598 /// AK137210 // Calcrl	Calcrl	AK041131	AK041131 // Calcrl // calcitonin receptor-like // 2 D|2 // 54598 /// AK137210 // Calcrl	Calcrl	AK041131	0.00367822	0.000902063	-2.00105
15855	10431229	AF031572 // Celsr1 // cadherin, EGF LAG seven-pass G-type receptor 1 (flamingo homolog,	Celsr1	AF031572	AF031572 // Celsr1 // cadherin, EGF LAG seven-pass G-type receptor 1 (flamingo homolog,	Celsr1	AF031572	0.00614579	0.000902711	4.3876
15791	10430647	AK035732 // D730005E14Rik // RIKEN cDNA D730005E14 gene // 15 E1|15 // 109361 /// AK037	D730005E14Rik	AK035732	AK035732 // D730005E14Rik // RIKEN cDNA D730005E14 gene // 15 E1|15 // 109361 /// AK037	D730005E14Rik	AK035732	0.00288608	0.000903066	2.51402
32808	10585942	BC064463 // Gramd2 // GRAM domain containing 2 // 9 B|9 // 546134 /// BC138948 // Gramd	Gramd2	BC064463	BC064463 // Gramd2 // GRAM domain containing 2 // 9 B|9 // 546134 /// BC138948 // Gramd	Gramd2	BC064463	0.00498948	0.000909368	2.01602
27726	10543369	AK038568 // Cadps2 // Ca2+-dependent activator protein for secretion 2 // 6 A3.1|6 // 3	Cadps2	AK038568	AK038568 // Cadps2 // Ca2+-dependent activator protein for secretion 2 // 6 A3.1|6 // 3	Cadps2	AK038568	0.00856537	0.000910471	6.65577
24163	10509063	AK141289 // Il22ra1 // interleukin 22 receptor, alpha 1 // 4 D3|4 67.99 cM // 230828 //	Il22ra1	AK141289	AK141289 // Il22ra1 // interleukin 22 receptor, alpha 1 // 4 D3|4 67.99 cM // 230828 //	Il22ra1	AK141289	0.00722261	0.000911367	7.37901
25127	10518113	AK018497 // Kazn // kazrin, periplakin interacting protein // 4 E1|4 // 71529 /// AK052	Kazn	AK018497	AK018497 // Kazn // kazrin, periplakin interacting protein // 4 E1|4 // 71529 /// AK052	Kazn	AK018497	0.0172221	0.000913306	2.57508
22170	10491091	AK039433 // Tnfsf10 // tumor necrosis factor (ligand) superfamily, member 10 // 3 A3|3	Tnfsf10	AK039433	AK039433 // Tnfsf10 // tumor necrosis factor (ligand) superfamily, member 10 // 3 A3|3	Tnfsf10	AK039433	0.00227846	0.000913805	6.67043
24091	10508405	AK007525 // Tmem54 // transmembrane protein 54 // 4 D2.2|4 // 66260 /// AK008935 // Tme	Tmem54	AK007525	AK007525 // Tmem54 // transmembrane protein 54 // 4 D2.2|4 // 66260 /// AK008935 // Tme	Tmem54	AK007525	0.00310791	0.000916032	11.0727
14741	10420362	AK133942 // Gjb2 // gap junction protein, beta 2 // 14 D1-E1|14 30.1 cM // 14619 /// AK	Gjb2	AK133942	AK133942 // Gjb2 // gap junction protein, beta 2 // 14 D1-E1|14 30.1 cM // 14619 /// AK	Gjb2	AK133942	0.00454013	0.000921155	11.1028
18845	10459730	AK039906 // Me2 // malic enzyme 2, NAD(+)-dependent, mitochondrial // 18 E2|18 // 10702	Me2	AK039906	AK039906 // Me2 // malic enzyme 2, NAD(+)-dependent, mitochondrial // 18 E2|18 // 10702	Me2	AK039906	0.00533908	0.000922041	-2.52283
20381	10473809	AK142246 // Sfpi1 // SFFV proviral integration 1 // 2 E3|2 50.44 cM // 20375 /// AK1535	Sfpi1	AK142246	AK142246 // Sfpi1 // SFFV proviral integration 1 // 2 E3|2 50.44 cM // 20375 /// AK1535	Sfpi1	AK142246	0.00521033	0.000928431	-2.75843
16665	10439321	AK018393 // Slc15a2 // solute carrier family 15 (H+/peptide transporter), member 2 // 1	Slc15a2	AK018393	AK018393 // Slc15a2 // solute carrier family 15 (H+/peptide transporter), member 2 // 1	Slc15a2	AK018393	0.00458663	0.000930274	5.03114
33048	10588522	AK076113 // Rrp9 // RRP9, small subunit (SSU) processome component, homolog (yeast) //	Rrp9	AK076113	AK076113 // Rrp9 // RRP9, small subunit (SSU) processome component, homolog (yeast) //	Rrp9	AK076113	0.00267913	0.000934291	-2.13881
10375	10380927	BC081547 // Grb7 // growth factor receptor bound protein 7 // 11 D|11 61.75 cM // 14786	Grb7	BC081547	BC081547 // Grb7 // growth factor receptor bound protein 7 // 11 D|11 61.75 cM // 14786	Grb7	BC081547	0.00571234	0.00093607	10.6802
11603	10393449	AK047165 // Socs3 // suppressor of cytokine signaling 3 // 11 E2|11 // 12702 /// AK1392	Socs3	AK047165	AK047165 // Socs3 // suppressor of cytokine signaling 3 // 11 E2|11 // 12702 /// AK1392	Socs3	AK047165	0.00229264	0.000936591	-2.06184
11572	10393047	AK010340 // Galk1 // galactokinase 1 // 11 E2|11 80.91 cM // 14635 /// AK011103 // Galk	Galk1	AK010340	AK010340 // Galk1 // galactokinase 1 // 11 E2|11 80.91 cM // 14635 /// AK011103 // Galk	Galk1	AK010340	0.00553083	0.00093744	-2.08267
27545	10541885	BC022748 // Scnn1a // sodium channel, nonvoltage-gated 1 alpha // 6 F3|6 59.32 cM // 20	Scnn1a	BC022748	BC022748 // Scnn1a // sodium channel, nonvoltage-gated 1 alpha // 6 F3|6 59.32 cM // 20	Scnn1a	BC022748	0.00754288	0.000937453	13.1633
26588	10532711	AK158424 // Cmklr1 // chemokine-like receptor 1 // 5 F|5 // 14747 /// BC100612 // Cmklr	Cmklr1	AK158424	AK158424 // Cmklr1 // chemokine-like receptor 1 // 5 F|5 // 14747 /// BC100612 // Cmklr	Cmklr1	AK158424	0.00269819	0.000940971	-2.45062
33746	10595407	BC050255 // Ibtk // inhibitor of Bruton agammaglobulinemia tyrosine kinase // 9 E3.1|9	Ibtk	BC050255	BC050255 // Ibtk // inhibitor of Bruton agammaglobulinemia tyrosine kinase // 9 E3.1|9	Ibtk	BC050255	0.0134388	0.000941926	2.09716
33825	10596148	AK085754 // Trf // transferrin // 9 F1-F3|9 55.03 cM // 22041 /// AK142599 // Trf // tr	Trf	AK085754	AK085754 // Trf // transferrin // 9 F1-F3|9 55.03 cM // 22041 /// AK142599 // Trf // tr	Trf	AK085754	0.00370803	0.00094323	-2.03778
24114	10508651	AK045898 // Sdc3 // syndecan 3 // 4 D2.3|4 63.63 cM // 20970 /// AK087492 // Sdc3 // sy	Sdc3	AK045898	AK045898 // Sdc3 // syndecan 3 // 4 D2.3|4 63.63 cM // 20970 /// AK087492 // Sdc3 // sy	Sdc3	AK045898	0.00262589	0.00094726	-2.17317
21818	10487994	BC042792 // Fermt1 // fermitin family homolog 1 (Drosophila) // 2 F2|2 // 241639 /// AK	Fermt1	BC042792	BC042792 // Fermt1 // fermitin family homolog 1 (Drosophila) // 2 F2|2 // 241639 /// AK	Fermt1	BC042792	0.00512651	0.000953179	12.256
14897	10421970	---		---	---		---	0.0101661	0.000954959	5.06336
22553	10494536	AK006269 // Pdzk1 // PDZ domain containing 1 // 3 F2.1|3 // 59020 /// AK012070 // Pdzk1	Pdzk1	AK006269	AK006269 // Pdzk1 // PDZ domain containing 1 // 3 F2.1|3 // 59020 /// AK012070 // Pdzk1	Pdzk1	AK006269	0.00562232	0.000955913	4.48994
29449	10557862	AK039444 // Itgam // integrin alpha M // 7|7 F4 // 16409 /// AK040921 // Itgam // integ	Itgam	AK039444	AK039444 // Itgam // integrin alpha M // 7|7 F4 // 16409 /// AK040921 // Itgam // integ	Itgam	AK039444	0.00959607	0.000955918	-3.34453
12865	10404649	NM_023842 // Dsp // desmoplakin // 13 A3.3|13 // 109620 /// ENSMUST00000127906 // Dsp /	Dsp	NM_023842	NM_023842 // Dsp // desmoplakin // 13 A3.3|13 // 109620 /// ENSMUST00000127906 // Dsp /	Dsp	NM_023842	0.00495002	0.000957066	23.608
17621	10447938	AK013821 // Dact2 // dapper homolog 2, antagonist of beta-catenin (xenopus) // 17|17 A2	Dact2	AK013821	AK013821 // Dact2 // dapper homolog 2, antagonist of beta-catenin (xenopus) // 17|17 A2	Dact2	AK013821	0.0185097	0.000957134	2.17964
23940	10506968	AK082733 // Ttc39a // tetratricopeptide repeat domain 39A // 4 C7|4 // 230603 /// BC023	Ttc39a	AK082733	AK082733 // Ttc39a // tetratricopeptide repeat domain 39A // 4 C7|4 // 230603 /// BC023	Ttc39a	AK082733	0.00718435	0.000959466	6.3624
30371	10564818	AK143746 // Anpep // alanyl (membrane) aminopeptidase // 7 D3|7 // 16790 /// AK171427 /	Anpep	AK143746	AK143746 // Anpep // alanyl (membrane) aminopeptidase // 7 D3|7 // 16790 /// AK171427 /	Anpep	AK143746	0.0190326	0.000959901	3.73537
11548	10392815	AK050008 // AF251705 // cDNA sequence AF251705 // 11 E2|11 80.57 cM // 140497 /// AK079	AF251705	AK050008	AK050008 // AF251705 // cDNA sequence AF251705 // 11 E2|11 80.57 cM // 140497 /// AK079	AF251705	AK050008	0.00730661	0.000960359	-2.61649
28016	10545629	AK011536 // Htra2 // HtrA serine peptidase 2 // 6 C3|6 35.94 cM // 64704 /// AK146338 /	Htra2	AK011536	AK011536 // Htra2 // HtrA serine peptidase 2 // 6 C3|6 35.94 cM // 64704 /// AK146338 /	Htra2	AK011536	0.0131418	0.000960794	-2.02566
19470	10465651	AK045329 // Mark2 // MAP/microtubule affinity-regulating kinase 2 // 19 B|19 5.32 cM //	Mark2	AK045329	AK045329 // Mark2 // MAP/microtubule affinity-regulating kinase 2 // 19 B|19 5.32 cM //	Mark2	AK045329	0.0134237	0.000963295	2.25997
34693	10603208	AK135734 // Mid1 // midline 1 // X F5 and Y|X 79.19 cM // 17318 /// AK160120 // Mid1 //	Mid1	AK135734	AK135734 // Mid1 // midline 1 // X F5 and Y|X 79.19 cM // 17318 /// AK160120 // Mid1 //	Mid1	AK135734	0.00482842	0.000964137	2.22922
16912	10441244	AF360358 // Fam3b // family with sequence similarity 3, member B // 16 C4|16 57.47 cM /	Fam3b	AF360358	AF360358 // Fam3b // family with sequence similarity 3, member B // 16 C4|16 57.47 cM /	Fam3b	AF360358	0.00629032	0.00096455	18.4497
21713	10486448	AK076378 // Pla2g4f // phospholipase A2, group IVF // 2 E5|2 // 271844 /// AB195278 //	Pla2g4f	AK076378	AK076378 // Pla2g4f // phospholipase A2, group IVF // 2 E5|2 // 271844 /// AB195278 //	Pla2g4f	AK076378	0.008735	0.000964755	3.74933
2296	10340289	---		---	---		---	0.00624444	0.000966083	3.09904
25059	10517383	AK018640 // Nipal3 // NIPA-like domain containing 3 // 4 D3|4 // 74552 /// AK053937 //	Nipal3	AK018640	AK018640 // Nipal3 // NIPA-like domain containing 3 // 4 D3|4 // 74552 /// AK053937 //	Nipal3	AK018640	0.00558802	0.000967021	2.31391
19216	10462918	AK030517 // Slc35g1 // solute carrier family 35, member G1 // 19 C3|19 // 240660 /// AK	Slc35g1	AK030517	AK030517 // Slc35g1 // solute carrier family 35, member G1 // 19 C3|19 // 240660 /// AK	Slc35g1	AK030517	0.0142974	0.000967531	5.22288
1242	10339235	---		---	---		---	0.010745	0.000968654	3.48765
11065	10387821	AK036898 // Alox12 // arachidonate 12-lipoxygenase // 11 B3|11 42.99 cM // 11684 /// AK	Alox12	AK036898	AK036898 // Alox12 // arachidonate 12-lipoxygenase // 11 B3|11 42.99 cM // 11684 /// AK	Alox12	AK036898	0.00842908	0.000970359	6.37963
392	10338385	---		---	---		---	0.00782556	0.000970777	2.03721
20883	10478698	AK137718 // Eya2 // eyes absent 2 homolog (Drosophila) // 2 H3|2 85.83 cM // 14049 ///	Eya2	AK137718	AK137718 // Eya2 // eyes absent 2 homolog (Drosophila) // 2 H3|2 85.83 cM // 14049 ///	Eya2	AK137718	0.00770074	0.000976335	12.219
27267	10539179	BC027525 // Reg3b // regenerating islet-derived 3 beta // 6|6 C // 18489 /// D63359 //	Reg3b	BC027525	BC027525 // Reg3b // regenerating islet-derived 3 beta // 6|6 C // 18489 /// D63359 //	Reg3b	BC027525	0.00119937	0.000983931	54.8733
5763	10343756	---		---	---		---	0.0152961	0.000984941	2.06969
25097	10517706	BC096556 // Mrto4 // MRT4, mRNA turnover 4, homolog (S. cerevisiae) // 4 D3|4 // 69902	Mrto4	BC096556	BC096556 // Mrto4 // MRT4, mRNA turnover 4, homolog (S. cerevisiae) // 4 D3|4 // 69902	Mrto4	BC096556	0.00679164	0.000990236	-2.27338
18255	10454015	AK077971 // Ttc39c // tetratricopeptide repeat domain 39C // 18|18 A2 // 72747 /// AK08	Ttc39c	AK077971	AK077971 // Ttc39c // tetratricopeptide repeat domain 39C // 18|18 A2 // 72747 /// AK08	Ttc39c	AK077971	0.0059873	0.000995026	-2.9551
35146	10606495	AK010056 // Pof1b // premature ovarian failure 1B // X E1|X // 69693 /// AK137653 // Po	Pof1b	AK010056	AK010056 // Pof1b // premature ovarian failure 1B // X E1|X // 69693 /// AK137653 // Po	Pof1b	AK010056	0.00536183	0.00099554	16.5439
32216	10581151	AK077271 // Rrad // Ras-related associated with diabetes // 8 D3|8 // 56437 /// AK08747	Rrad	AK077271	AK077271 // Rrad // Ras-related associated with diabetes // 8 D3|8 // 56437 /// AK08747	Rrad	AK077271	0.00655298	0.000997283	-2.65857
16198	10434925	AK132536 // Hes1 // hairy and enhancer of split 1 (Drosophila) // 16 B2|16 21.09 cM //	Hes1	AK132536	AK132536 // Hes1 // hairy and enhancer of split 1 (Drosophila) // 16 B2|16 21.09 cM //	Hes1	AK132536	0.00386844	0.000999449	2.42071
30858	10568332	AK010640 // Prss8 // protease, serine, 8 (prostasin) // 7 F3|7 69.84 cM // 76560 /// AK	Prss8	AK010640	AK010640 // Prss8 // protease, serine, 8 (prostasin) // 7 F3|7 69.84 cM // 76560 /// AK	Prss8	AK010640	0.00551684	0.00100072	17.1536
17445	10446224	AK077528 // Crb3 // crumbs homolog 3 (Drosophila) // 17 D|17 // 224912 /// AK167279 //	Crb3	AK077528	AK077528 // Crb3 // crumbs homolog 3 (Drosophila) // 17 D|17 // 224912 /// AK167279 //	Crb3	AK077528	0.00751447	0.00100364	3.96405
34138	10598750	AK021044 // Gpr34 // G protein-coupled receptor 34 // X|X A1.3 // 23890 /// AK033675 //	Gpr34	AK021044	AK021044 // Gpr34 // G protein-coupled receptor 34 // X|X A1.3 // 23890 /// AK033675 //	Gpr34	AK021044	0.0141185	0.00100536	-2.75949
4300	10342293	---		---	---		---	0.0102852	0.00101247	4.59441
31449	10573747	AK138911 // Adcy7 // adenylate cyclase 7 // 8 C3|8 43.06 cM // 11513 /// AK154262 // Ad	Adcy7	AK138911	AK138911 // Adcy7 // adenylate cyclase 7 // 8 C3|8 43.06 cM // 11513 /// AK154262 // Ad	Adcy7	AK138911	0.0122498	0.0010134	-2.25981
33927	10597182	BC157956 // Nbeal2 // neurobeachin-like 2 // 9 F2|9 // 235627 /// BC172118 // Nbeal2 //	Nbeal2	BC157956	BC157956 // Nbeal2 // neurobeachin-like 2 // 9 F2|9 // 235627 /// BC172118 // Nbeal2 //	Nbeal2	BC157956	0.0154605	0.00101569	3.20867
3815	10341808	---		---	---		---	0.0096801	0.00101719	2.82048
20439	10474369	BC147129 // C130023O10Rik // RIKEN cDNA C130023O10 gene // 2 E3|2 // 320230 /// BC14713	C130023O10Rik	BC147129	BC147129 // C130023O10Rik // RIKEN cDNA C130023O10 gene // 2 E3|2 // 320230 /// BC14713	C130023O10Rik	BC147129	0.00839436	0.00102058	3.84145
10474	10381798	AK013098 // Myl4 // myosin, light polypeptide 4 // 11 E|11 67.79 cM // 17896 /// AK0845	Myl4	AK013098	AK013098 // Myl4 // myosin, light polypeptide 4 // 11 E|11 67.79 cM // 17896 /// AK0845	Myl4	AK013098	0.00741709	0.00102225	-2.03123
33095	10589061	AK195213 // Dalrd3 // DALR anticodon binding domain containing 3 // 9 F2|9 // 67789 ///	Dalrd3	AK195213	AK195213 // Dalrd3 // DALR anticodon binding domain containing 3 // 9 F2|9 // 67789 ///	Dalrd3	AK195213	0.0107786	0.00102567	2.22685
15321	10426383	BC108997 // Muc19 // mucin 19 // 15 E3|15 // 239611 /// ENSMUST00000180042 // Muc19 //	Muc19	BC108997	BC108997 // Muc19 // mucin 19 // 15 E3|15 // 239611 /// ENSMUST00000180042 // Muc19 //	Muc19	BC108997	0.00887196	0.0010293	19.6377
20440	10474371	XR_104701 // Gm16488 // predicted gene 16488 // 2 E3|2 // 791267 /// AK048812 // Gm1648	Gm16488	XR_104701	XR_104701 // Gm16488 // predicted gene 16488 // 2 E3|2 // 791267 /// AK048812 // Gm1648	Gm16488	XR_104701	0.0106357	0.00103231	3.86039
23863	10506004	BC034647 // Hook1 // hook homolog 1 (Drosophila) // 4 C5|4 44.17 cM // 77963 /// AK0209	Hook1	BC034647	BC034647 // Hook1 // hook homolog 1 (Drosophila) // 4 C5|4 44.17 cM // 77963 /// AK0209	Hook1	BC034647	0.00758757	0.00103707	8.46794
27203	10538751	AK082354 // Atoh1 // atonal homolog 1 (Drosophila) // 6 C1|6 30.03 cM // 11921 /// BC01	Atoh1	AK082354	AK082354 // Atoh1 // atonal homolog 1 (Drosophila) // 6 C1|6 30.03 cM // 11921 /// BC01	Atoh1	AK082354	0.0106076	0.00103815	8.95966
9278	10370013	AK002392 // Gstt2 // glutathione S-transferase, theta 2 // 10 B5-C1|10 38.58 cM // 1487	Gstt2	AK002392	AK002392 // Gstt2 // glutathione S-transferase, theta 2 // 10 B5-C1|10 38.58 cM // 1487	Gstt2	AK002392	0.0237317	0.00103882	2.4069
1124	10339117	---		---	---		---	0.0119121	0.00104285	-2.23669
31579	10574976	AK028614 // Pla2g15 // phospholipase A2, group XV // 8 D3|8 // 192654 /// AK085194 // P	Pla2g15	AK028614	AK028614 // Pla2g15 // phospholipase A2, group XV // 8 D3|8 // 192654 /// AK085194 // P	Pla2g15	AK028614	0.0148454	0.00105105	-2.44958
7444	10352815	AK037932 // Irf6 // interferon regulatory factor 6 // 1 H6|1 97.6 cM // 54139 /// AK087	Irf6	AK037932	AK037932 // Irf6 // interferon regulatory factor 6 // 1 H6|1 97.6 cM // 54139 /// AK087	Irf6	AK037932	0.00525779	0.00105206	15.2296
24820	10515220	AK004985 // Faah // fatty acid amide hydrolase // 4 D1|4 53.08 cM // 14073 /// AK032079	Faah	AK004985	AK004985 // Faah // fatty acid amide hydrolase // 4 D1|4 53.08 cM // 14073 /// AK032079	Faah	AK004985	0.0106157	0.00105609	4.87497
29593	10559420	AK050105 // Tmc4 // transmembrane channel-like gene family 4 // 7 A1|7 // 353499 /// AY	Tmc4	AK050105	AK050105 // Tmc4 // transmembrane channel-like gene family 4 // 7 A1|7 // 353499 /// AY	Tmc4	AK050105	0.00441984	0.0010575	17.019
3167	10341160	---		---	---		---	0.00715448	0.00105786	2.71309
29020	10554156	BC110691 // Fam174b // family with sequence similarity 174, member B // 7|7 // 10003834	Fam174b	BC110691	BC110691 // Fam174b // family with sequence similarity 174, member B // 7|7 // 10003834	Fam174b	BC110691	0.0120101	0.00105806	8.01378
34746	10603573	AB098160 // Sytl5 // synaptotagmin-like 5 // X A1.1|X // 236643 /// AB098161 // Sytl5 /	Sytl5	AB098160	AB098160 // Sytl5 // synaptotagmin-like 5 // X A1.1|X // 236643 /// AB098161 // Sytl5 /	Sytl5	AB098160	0.00316061	0.00105885	3.16729
3508	10341501	---		---	---		---	0.00527282	0.00106294	2.76766
10310	10380398	AK158297 // Chad // chondroadherin // 11 D|11 58.9 cM // 12643 /// AK160489 // Chad //	Chad	AK158297	AK158297 // Chad // chondroadherin // 11 D|11 58.9 cM // 12643 /// AK160489 // Chad //	Chad	AK158297	0.010357	0.00106428	6.9021
29269	10556082	AK012152 // Ppfibp2 // PTPRF interacting protein, binding protein 2 (liprin beta 2) //	Ppfibp2	AK012152	AK012152 // Ppfibp2 // PTPRF interacting protein, binding protein 2 (liprin beta 2) //	Ppfibp2	AK012152	0.00943743	0.00106869	5.44106
1024	10339017	---		---	---		---	0.00226767	0.00107098	2.51474
21978	10489434	BC030939 // Wfdc12 // WAP four-disulfide core domain 12 // 2 H3|2 // 192200 /// NM_1386	Wfdc12	BC030939	BC030939 // Wfdc12 // WAP four-disulfide core domain 12 // 2 H3|2 // 192200 /// NM_1386	Wfdc12	BC030939	0.0115063	0.00107513	3.8773
6999	10348451	AK031100 // Cxcr7 // chemokine (C-X-C motif) receptor 7 // 1 D|1 45.28 cM // 12778 ///	Cxcr7	AK031100	AK031100 // Cxcr7 // chemokine (C-X-C motif) receptor 7 // 1 D|1 45.28 cM // 12778 ///	Cxcr7	AK031100	0.00907821	0.0010812	-2.10058
34428	10600911	AK033612 // Yipf6 // Yip1 domain family, member 6 // X|X C2 // 77929 /// AK053562 // Yi	Yipf6	AK033612	AK033612 // Yipf6 // Yip1 domain family, member 6 // X|X C2 // 77929 /// AK053562 // Yi	Yipf6	AK033612	0.00806134	0.00108368	2.68664
16035	10433264	BC016124 // Glis2 // GLIS family zinc finger 2 // 16 A1-B1|16 2.45 cM // 83396 /// AF24	Glis2	BC016124	BC016124 // Glis2 // GLIS family zinc finger 2 // 16 A1-B1|16 2.45 cM // 83396 /// AF24	Glis2	BC016124	0.0105307	0.00108411	-2.21873
513	10338506	---		---	---		---	0.005389	0.00108563	2.58294
5482	10343475	---		---	---		---	0.00503262	0.00108694	2.42256
33572	10593646	AK036953 // Tnfaip8l3 // tumor necrosis factor, alpha-induced protein 8-like 3 // 9 A5.	Tnfaip8l3	AK036953	AK036953 // Tnfaip8l3 // tumor necrosis factor, alpha-induced protein 8-like 3 // 9 A5.	Tnfaip8l3	AK036953	0.0155013	0.00108822	3.23576
27327	10539773	AK019852 // Gfpt1 // glutamine fructose-6-phosphate transaminase 1 // 6 D1|6 37.81 cM /	Gfpt1	AK019852	AK019852 // Gfpt1 // glutamine fructose-6-phosphate transaminase 1 // 6 D1|6 37.81 cM /	Gfpt1	AK019852	0.00614943	0.00108873	2.51201
23637	10504234	AK161056 // Unc13b // unc-13 homolog B (C. elegans) // 4 B1|4 // 22249 /// AF115848 //	Unc13b	AK161056	AK161056 // Unc13b // unc-13 homolog B (C. elegans) // 4 B1|4 // 22249 /// AF115848 //	Unc13b	AK161056	0.00835451	0.00109052	6.23765
14765	10420596	AK011232 // Tnfrsf19 // tumor necrosis factor receptor superfamily, member 19 // 14 D1|	Tnfrsf19	AK011232	AK011232 // Tnfrsf19 // tumor necrosis factor receptor superfamily, member 19 // 14 D1|	Tnfrsf19	AK011232	0.0108764	0.00109221	4.97905
33391	10592044	BC018222 // Tmem45b // transmembrane protein 45b // 9 A4|9 // 235135 /// BC026654 // Tm	Tmem45b	BC018222	BC018222 // Tmem45b // transmembrane protein 45b // 9 A4|9 // 235135 /// BC026654 // Tm	Tmem45b	BC018222	0.00152613	0.00110467	26.4031
28763	10551883	AK154480 // Tyrobp // TYRO protein tyrosine kinase binding protein // 7 B|7 17.45 cM //	Tyrobp	AK154480	AK154480 // Tyrobp // TYRO protein tyrosine kinase binding protein // 7 B|7 17.45 cM //	Tyrobp	AK154480	0.00420425	0.00110554	-2.00966
5503	10343496	---		---	---		---	0.0114698	0.00111082	3.56976
11802	10395365	AK007677 // Agr2 // anterior gradient 2 (Xenopus laevis) // 12 A3|12 // 23795 /// AF044	Agr2	AK007677	AK007677 // Agr2 // anterior gradient 2 (Xenopus laevis) // 12 A3|12 // 23795 /// AF044	Agr2	AK007677	0.0090421	0.00111325	50.419
13715	10411622	AK136436 // Naip6 // NLR family, apoptosis inhibitory protein 6 // 13 D1|13 53.09 cM //	Naip6	AK136436	AK136436 // Naip6 // NLR family, apoptosis inhibitory protein 6 // 13 D1|13 53.09 cM //	Naip6	AK136436	0.00547887	0.00111428	11.958
8190	10360040	AK077227 // Fcgr3 // Fc receptor, IgG, low affinity III // 1 H3|1 78.8 cM // 14131 ///	Fcgr3	AK077227	AK077227 // Fcgr3 // Fc receptor, IgG, low affinity III // 1 H3|1 78.8 cM // 14131 ///	Fcgr3	AK077227	0.0100221	0.00111642	-3.57428
9308	10370510	NM_027875 // Syde1 // synapse defective 1, Rho GTPase, homolog 1 (C. elegans) // 10 C1|	Syde1	NM_027875	NM_027875 // Syde1 // synapse defective 1, Rho GTPase, homolog 1 (C. elegans) // 10 C1|	Syde1	NM_027875	0.0146503	0.00111767	-2.93959
9982	10376796	AK018457 // Grap // GRB2-related adaptor protein // 11 B2|11 // 71520 /// AK153888 // G	Grap	AK018457	AK018457 // Grap // GRB2-related adaptor protein // 11 B2|11 // 71520 /// AK153888 // G	Grap	AK018457	0.0235203	0.00112137	-2.08557
11407	10391084	BC034089 // Hap1 // huntingtin-associated protein 1 // 11 D|11 63.47 cM // 15114 /// BC	Hap1	BC034089	BC034089 // Hap1 // huntingtin-associated protein 1 // 11 D|11 63.47 cM // 15114 /// BC	Hap1	BC034089	0.0147146	0.00112231	2.17282
16443	10437191	AK004442 // B3galt5 // UDP-Gal:betaGlcNAc beta 1,3-galactosyltransferase, polypeptide 5	B3galt5	AK004442	AK004442 // B3galt5 // UDP-Gal:betaGlcNAc beta 1,3-galactosyltransferase, polypeptide 5	B3galt5	AK004442	0.0093735	0.0011322	3.74909
8939	10366994	AK008176 // Myo1a // myosin IA // 10 D3|10 74.62 cM // 432516 /// BC147605 // Myo1a //	Myo1a	AK008176	AK008176 // Myo1a // myosin IA // 10 D3|10 74.62 cM // 432516 /// BC147605 // Myo1a //	Myo1a	AK008176	0.00703004	0.00113225	5.62022
23316	10501456	AK046595 // Fam102b // family with sequence similarity 102, member B // 3 F3|3 // 32973	Fam102b	AK046595	AK046595 // Fam102b // family with sequence similarity 102, member B // 3 F3|3 // 32973	Fam102b	AK046595	0.0041131	0.00113308	-2.39706
16251	10435514	AK036844 // Ildr1 // immunoglobulin-like domain containing receptor 1 // 16 B3|16 // 10	Ildr1	AK036844	AK036844 // Ildr1 // immunoglobulin-like domain containing receptor 1 // 16 B3|16 // 10	Ildr1	AK036844	0.00697071	0.00113322	10.9625
33365	10591754	AK032725 // Zfp599 // zinc finger protein 599 // 9 A3|9 // 235048 /// BC050092 // Zfp59	Zfp599	AK032725	AK032725 // Zfp599 // zinc finger protein 599 // 9 A3|9 // 235048 /// BC050092 // Zfp59	Zfp599	AK032725	0.0220483	0.00113558	3.33678
32921	10587150	NM_001081322 // Myo5c // myosin VC // 9 D|9 // 208943 /// AK033571 // Myo5c // myosin V	Myo5c	NM_001081322	NM_001081322 // Myo5c // myosin VC // 9 D|9 // 208943 /// AK033571 // Myo5c // myosin V	Myo5c	NM_001081322	0.00941525	0.0011362	18.8675
24399	10511560	AK042164 // Esrp1 // epithelial splicing regulatory protein 1 // 4 A1|4 // 207920 /// A	Esrp1	AK042164	AK042164 // Esrp1 // epithelial splicing regulatory protein 1 // 4 A1|4 // 207920 /// A	Esrp1	AK042164	0.00591904	0.00113841	28.9517
13507	10409767	AK009072 // Golm1 // golgi membrane protein 1 // 13|13 B3 // 105348 /// AK051066 // Gol	Golm1	AK009072	AK009072 // Golm1 // golgi membrane protein 1 // 13|13 B3 // 105348 /// AK051066 // Gol	Golm1	AK009072	0.0141043	0.0011386	3.56992
22464	10493860	AY158987 // Sprr2b // small proline-rich protein 2B // 3 F1|3 40.14 cM // 20756 /// AY2	Sprr2b	AY158987	AY158987 // Sprr2b // small proline-rich protein 2B // 3 F1|3 40.14 cM // 20756 /// AY2	Sprr2b	AY158987	0.00394252	0.0011451	3.75887
29061	10554588	AK012114 // Sh3gl3 // SH3-domain GRB2-like 3 // 7 D2-3|7 47.15 cM // 20408 /// AK157464	Sh3gl3	AK012114	AK012114 // Sh3gl3 // SH3-domain GRB2-like 3 // 7 D2-3|7 47.15 cM // 20408 /// AK157464	Sh3gl3	AK012114	0.0168273	0.00114678	-3.52249
27317	10539692	AK010785 // Tgfa // transforming growth factor alpha // 6 D1|6 37.62 cM // 21802 /// AK	Tgfa	AK010785	AK010785 // Tgfa // transforming growth factor alpha // 6 D1|6 37.62 cM // 21802 /// AK	Tgfa	AK010785	0.0154474	0.0011471	3.10235
29833	10561008	BC016891 // Ceacam1 // carcinoembryonic antigen-related cell adhesion molecule 1 // 7 A	Ceacam1	BC016891	BC016891 // Ceacam1 // carcinoembryonic antigen-related cell adhesion molecule 1 // 7 A	Ceacam1	BC016891	0.00288098	0.00114917	15.0566
34421	10600852	AK036748 // F630028O10Rik // RIKEN cDNA F630028O10 gene // X C3|X // 100038363 /// NR_0	F630028O10Rik	AK036748	AK036748 // F630028O10Rik // RIKEN cDNA F630028O10 gene // X C3|X // 100038363 /// NR_0	F630028O10Rik	AK036748	0.00698077	0.00114924	-3.16654
18835	10459620	AK009438 // Rab27b // RAB27b, member RAS oncogene family // 18 E2|18 43.89 cM // 80718	Rab27b	AK009438	AK009438 // Rab27b // RAB27b, member RAS oncogene family // 18 E2|18 43.89 cM // 80718	Rab27b	AK009438	0.0111753	0.00115134	5.952
17873	10450374	AK037701 // D17H6S56E-5 // DNA segment, Chr 17, human D6S56E 5 // 17 B1|17 18.54 cM //	D17H6S56E-5	AK037701	AK037701 // D17H6S56E-5 // DNA segment, Chr 17, human D6S56E 5 // 17 B1|17 18.54 cM //	D17H6S56E-5	AK037701	0.0189821	0.00115384	4.86189
10926	10386197	AY148487 // 2210407C18Rik // RIKEN cDNA 2210407C18 gene // 11 B1.3|11 // 78354 /// BC01	2210407C18Rik	AY148487	AY148487 // 2210407C18Rik // RIKEN cDNA 2210407C18 gene // 11 B1.3|11 // 78354 /// BC01	2210407C18Rik	AY148487	0.00239268	0.00115509	28.9622
34576	10602009	AK004847 // Rnf128 // ring finger protein 128 // X F1|X // 66889 /// AK008312 // Rnf128	Rnf128	AK004847	AK004847 // Rnf128 // ring finger protein 128 // X F1|X // 66889 /// AK008312 // Rnf128	Rnf128	AK004847	0.0120105	0.00115598	10.181
22822	10497296	AY825925 // Slc10a5 // solute carrier family 10 (sodium/bile acid cotransporter family)	Slc10a5	AY825925	AY825925 // Slc10a5 // solute carrier family 10 (sodium/bile acid cotransporter family)	Slc10a5	AY825925	0.0142043	0.00115712	9.40194
31422	10573451	BC094628 // Syce2 // synaptonemal complex central element protein 2 // 8 C3|8 // 71846	Syce2	BC094628	BC094628 // Syce2 // synaptonemal complex central element protein 2 // 8 C3|8 // 71846	Syce2	BC094628	0.0121032	0.0011587	-2.40252
33926	10597173	AK160222 // Nradd // neurotrophin receptor associated death domain // 9 F2|9 // 67169 /	Nradd	AK160222	AK160222 // Nradd // neurotrophin receptor associated death domain // 9 F2|9 // 67169 /	Nradd	AK160222	0.00143294	0.00116304	-2.08984
26278	10529824	AK029921 // Prom1 // prominin 1 // 5 B3|5 // 19126 /// AK030027 // Prom1 // prominin 1	Prom1	AK029921	AK029921 // Prom1 // prominin 1 // 5 B3|5 // 19126 /// AK030027 // Prom1 // prominin 1	Prom1	AK029921	0.00272582	0.00117124	21.4498
13459	10409314	AK045272 // Msx2 // homeobox, msh-like 2 // 13 B1|13 27.84 cM // 17702 /// AK131974 //	Msx2	AK045272	AK045272 // Msx2 // homeobox, msh-like 2 // 13 B1|13 27.84 cM // 17702 /// AK131974 //	Msx2	AK045272	0.018098	0.00117857	3.34172
23169	10500100	AK007540 // Tnfaip8l2 // tumor necrosis factor, alpha-induced protein 8-like 2 // 3 F2.	Tnfaip8l2	AK007540	AK007540 // Tnfaip8l2 // tumor necrosis factor, alpha-induced protein 8-like 2 // 3 F2.	Tnfaip8l2	AK007540	0.00514638	0.0011797	-2.16115
23306	10501319	AB028499 // Celsr2 // cadherin, EGF LAG seven-pass G-type receptor 2 (flamingo homolog,	Celsr2	AB028499	AB028499 // Celsr2 // cadherin, EGF LAG seven-pass G-type receptor 2 (flamingo homolog,	Celsr2	AB028499	0.00705353	0.00118305	3.99515
15636	10429128	AK036167 // Sla // src-like adaptor // 15 D2|15 29.3 cM // 20491 /// AK037901 // Sla //	Sla	AK036167	AK036167 // Sla // src-like adaptor // 15 D2|15 29.3 cM // 20491 /// AK037901 // Sla //	Sla	AK036167	0.0119411	0.00118931	-2.83416
30465	10565627	AK006005 // Aqp11 // aquaporin 11 // 7 E2|7 // 66333 /// AK137326 // Aqp11 // aquaporin	Aqp11	AK006005	AK006005 // Aqp11 // aquaporin 11 // 7 E2|7 // 66333 /// AK137326 // Aqp11 // aquaporin	Aqp11	AK006005	0.01662	0.00118939	2.46669
11366	10390860	BC003472 // Krt23 // keratin 23 // 11 D|11 // 94179 /// AK036901 // Krt23 // keratin 23	Krt23	BC003472	BC003472 // Krt23 // keratin 23 // 11 D|11 // 94179 /// AK036901 // Krt23 // keratin 23	Krt23	BC003472	0.0106764	0.00119666	7.73283
8554	10363241	AK002923 // Gcc2 // GRIP and coiled-coil domain containing 2 // 10 B4|10 // 70297 /// A	Gcc2	AK002923	AK002923 // Gcc2 // GRIP and coiled-coil domain containing 2 // 10 B4|10 // 70297 /// A	Gcc2	AK002923	0.0123434	0.0011973	2.0066
30675	10566709	AK028575 // Nlrp10 // NLR family, pyrin domain containing 10 // 7 E3|7 // 244202 /// AK	Nlrp10	AK028575	AK028575 // Nlrp10 // NLR family, pyrin domain containing 10 // 7 E3|7 // 244202 /// AK	Nlrp10	AK028575	0.00648504	0.00119738	12.1644
25499	10521892	AK004832 // Slc34a2 // solute carrier family 34 (sodium phosphate), member 2 // 5 C1|5	Slc34a2	AK004832	AK004832 // Slc34a2 // solute carrier family 34 (sodium phosphate), member 2 // 5 C1|5	Slc34a2	AK004832	0.00536626	0.00119862	25.3468
7408	10352396	BC025187 // Trp53bp2 // transformation related protein 53 binding protein 2 // 1 H5|1 8	Trp53bp2	BC025187	BC025187 // Trp53bp2 // transformation related protein 53 binding protein 2 // 1 H5|1 8	Trp53bp2	BC025187	0.0139255	0.00120395	2.65284
10169	10378893	AK042032 // Abhd15 // abhydrolase domain containing 15 // 11 B5|11 // 67477 /// FJ15411	Abhd15	AK042032	AK042032 // Abhd15 // abhydrolase domain containing 15 // 11 B5|11 // 67477 /// FJ15411	Abhd15	AK042032	0.0188803	0.00120804	-2.08474
8404	10362104	AK143263 // Slc2a12 // solute carrier family 2 (facilitated glucose transporter), membe	Slc2a12	AK143263	AK143263 // Slc2a12 // solute carrier family 2 (facilitated glucose transporter), membe	Slc2a12	AK143263	0.00488708	0.00120934	4.89955
13719	10411680	AK133741 // Marveld2 // MARVEL (membrane-associating) domain containing 2 // 13 D1|13 /	Marveld2	AK133741	AK133741 // Marveld2 // MARVEL (membrane-associating) domain containing 2 // 13 D1|13 /	Marveld2	AK133741	0.0108717	0.00120944	7.21401
35104	10606163	BC107248 // 4930519F16Rik // RIKEN cDNA 4930519F16 gene // X D|X 45.97 cM // 75106 ///	4930519F16Rik	BC107248	BC107248 // 4930519F16Rik // RIKEN cDNA 4930519F16 gene // X D|X 45.97 cM // 75106 ///	4930519F16Rik	BC107248	0.0240196	0.00121435	-2.98156
89	10338082	---		---	---		---	0.00705557	0.00121549	2.23837
14442	10417568	AK009397 // Oit1 // oncoprotein induced transcript 1 // 14 A1|14 // 18300 /// AK010206	Oit1	AK009397	AK009397 // Oit1 // oncoprotein induced transcript 1 // 14 A1|14 // 18300 /// AK010206	Oit1	AK009397	0.00558515	0.00121863	33.8701
25265	10519420	BC024825 // Akap9 // A kinase (PRKA) anchor protein (yotiao) 9 // 5|5 A2 // 100986 ///	Akap9	BC024825	BC024825 // Akap9 // A kinase (PRKA) anchor protein (yotiao) 9 // 5|5 A2 // 100986 ///	Akap9	BC024825	0.0138641	0.0012212	2.33355
7042	10348902	AK144526 // Gal3st2 // galactose-3-O-sulfotransferase 2 // 1 D|1 // 381334 /// AK165692	Gal3st2	AK144526	AK144526 // Gal3st2 // galactose-3-O-sulfotransferase 2 // 1 D|1 // 381334 /// AK165692	Gal3st2	AK144526	0.00797565	0.0012214	2.4203
23073	10499412	AK003260 // Rab25 // RAB25, member RAS oncogene family // 3|3 E3-F1 // 53868 /// AF1196	Rab25	AK003260	AK003260 // Rab25 // RAB25, member RAS oncogene family // 3|3 E3-F1 // 53868 /// AF1196	Rab25	AK003260	0.00512167	0.00122311	18.4838
7754	10355967	AK028013 // Ap1s3 // adaptor-related protein complex AP-1, sigma 3 // 1 C4|1 // 252903	Ap1s3	AK028013	AK028013 // Ap1s3 // adaptor-related protein complex AP-1, sigma 3 // 1 C4|1 // 252903	Ap1s3	AK028013	0.00819457	0.00122355	9.56035
17604	10447786	AF010259 // Slc22a1 // solute carrier family 22 (organic cation transporter), member 1	Slc22a1	AF010259	AF010259 // Slc22a1 // solute carrier family 22 (organic cation transporter), member 1	Slc22a1	AF010259	0.0102425	0.00122922	6.81764
23067	10499358	BC069910 // Bglap3 // bone gamma-carboxyglutamate protein 3 // 3 F1|3 38.81 cM // 12095	Bglap3	BC069910	BC069910 // Bglap3 // bone gamma-carboxyglutamate protein 3 // 3 F1|3 38.81 cM // 12095	Bglap3	BC069910	0.00501134	0.00123046	6.01017
20115	10471945	NM_001177394 // Gm13476 // predicted gene 13476 // 2 B|2 // 433424 /// NM_001177395 //	Gm13476	NM_001177394	NM_001177394 // Gm13476 // predicted gene 13476 // 2 B|2 // 433424 /// NM_001177395 //	Gm13476	NM_001177394	0.0207668	0.00123327	-2.47016
9224	10369525	BC024943 // 2010107G23Rik // RIKEN cDNA 2010107G23 gene // 10 B4|10 // 69894 /// NM_027	2010107G23Rik	BC024943	BC024943 // 2010107G23Rik // RIKEN cDNA 2010107G23 gene // 10 B4|10 // 69894 /// NM_027	2010107G23Rik	BC024943	0.00752692	0.00123443	2.35444
29462	10558090	AK050985 // Tacc2 // transforming, acidic coiled-coil containing protein 2 // 7 F4|7 //	Tacc2	AK050985	AK050985 // Tacc2 // transforming, acidic coiled-coil containing protein 2 // 7 F4|7 //	Tacc2	AK050985	0.0138192	0.00123536	2.85531
3212	10341205	---		---	---		---	0.00443068	0.00123971	2.41256
27158	10538373	BC055838 // Prr15 // proline rich 15 // 6 B3|6 // 78004 /// BC132416 // Prr15 // prolin	Prr15	BC055838	BC055838 // Prr15 // proline rich 15 // 6 B3|6 // 78004 /// BC132416 // Prr15 // prolin	Prr15	BC055838	0.0201319	0.00124182	6.06459
27422	10540679	AK044815 // Il17re // interleukin 17 receptor E // 6 E3|6 // 57890 /// AK046713 // Il17	Il17re	AK044815	AK044815 // Il17re // interleukin 17 receptor E // 6 E3|6 // 57890 /// AK046713 // Il17	Il17re	AK044815	0.0094621	0.00124344	6.03718
16589	10438592	AK035498 // Liph // lipase, member H // 16 B1|16 12.95 cM // 239759 /// AK048150 // Lip	Liph	AK035498	AK035498 // Liph // lipase, member H // 16 B1|16 12.95 cM // 239759 /// AK048150 // Lip	Liph	AK035498	0.00834897	0.00125093	9.30557
20740	10477169	AK008264 // Id1 // inhibitor of DNA binding 1 // 2 H1|2 75.41 cM // 15901 /// BC025073	Id1	AK008264	AK008264 // Id1 // inhibitor of DNA binding 1 // 2 H1|2 75.41 cM // 15901 /// BC025073	Id1	AK008264	0.0155573	0.00125119	2.56914
4029	10342022	---		---	---		---	0.00904052	0.00125374	2.53642
22132	10490838	XR_105655 // Gm3601 // predicted gene 3601 // 14 C1|14 // 100041975 /// BC053042 // Fab	Gm3601	XR_105655	XR_105655 // Gm3601 // predicted gene 3601 // 14 C1|14 // 100041975 /// BC053042 // Fab	Gm3601	XR_105655	0.00615868	0.00125468	-3.77652
13078	10406434	AK009139 // Mef2c // myocyte enhancer factor 2C // 13 C3|13 43.68 cM // 17260 /// AK044	Mef2c	AK009139	AK009139 // Mef2c // myocyte enhancer factor 2C // 13 C3|13 43.68 cM // 17260 /// AK044	Mef2c	AK009139	0.0108699	0.00125497	-2.47179
31371	10572897	AK150934 // Hmox1 // heme oxygenase (decycling) 1 // 8 C1|8 35.59 cM // 15368 /// AK151	Hmox1	AK150934	AK150934 // Hmox1 // heme oxygenase (decycling) 1 // 8 C1|8 35.59 cM // 15368 /// AK151	Hmox1	AK150934	0.0183336	0.00125583	-4.2615
24583	10513145	NM_011207 // Ptpn3 // protein tyrosine phosphatase, non-receptor type 3 // 4 B3|4 31.66	Ptpn3	NM_011207	NM_011207 // Ptpn3 // protein tyrosine phosphatase, non-receptor type 3 // 4 B3|4 31.66	Ptpn3	NM_011207	0.0115691	0.00125607	4.11796
10098	10378216	AK089487 // Atp2a3 // ATPase, Ca++ transporting, ubiquitous // 11 B4|11 // 53313 /// AK	Atp2a3	AK089487	AK089487 // Atp2a3 // ATPase, Ca++ transporting, ubiquitous // 11 B4|11 // 53313 /// AK	Atp2a3	AK089487	0.0131341	0.00125641	9.69891
16913	10441254	AK141350 // Tmprss2 // transmembrane protease, serine 2 // 16 C2|16 57.53 cM // 50528 /	Tmprss2	AK141350	AK141350 // Tmprss2 // transmembrane protease, serine 2 // 16 C2|16 57.53 cM // 50528 /	Tmprss2	AK141350	0.00403231	0.00125954	33.3862
15426	10427336	AK019793 // Nckap1l // NCK associated protein 1 like // 15 F3|15 // 105855 /// AK040192	Nckap1l	AK019793	AK019793 // Nckap1l // NCK associated protein 1 like // 15 F3|15 // 105855 /// AK040192	Nckap1l	AK019793	0.0113858	0.00126138	-2.21341
17397	10445781	AK039477 // Trem2 // triggering receptor expressed on myeloid cells 2 // 17 C|17 // 834	Trem2	AK039477	AK039477 // Trem2 // triggering receptor expressed on myeloid cells 2 // 17 C|17 // 834	Trem2	AK039477	0.0110508	0.00126554	-3.94153
20711	10476952	AK030789 // Entpd6 // ectonucleoside triphosphate diphosphohydrolase 6 // 2 G3|2 // 124	Entpd6	AK030789	AK030789 // Entpd6 // ectonucleoside triphosphate diphosphohydrolase 6 // 2 G3|2 // 124	Entpd6	AK030789	0.0168956	0.00127286	2.17006
8695	10364502	AK009200 // Palm // paralemmin // 10 C1|10 39.72 cM // 18483 /// AK037044 // Palm // pa	Palm	AK009200	AK009200 // Palm // paralemmin // 10 C1|10 39.72 cM // 18483 /// AK037044 // Palm // pa	Palm	AK009200	0.0127075	0.00127878	-2.27243
23270	10501020	AK137503 // Chi3l3 // chitinase 3-like 3 // 3 F2.2|3 46.49 cM // 12655 /// AK154420 //	Chi3l3	AK137503	AK137503 // Chi3l3 // chitinase 3-like 3 // 3 F2.2|3 46.49 cM // 12655 /// AK154420 //	Chi3l3	AK137503	0.0138804	0.0012819	-7.44811
2595	10340588	---		---	---		---	0.0176866	0.00128472	-2.03296
20138	10472181	AK029323 // Galnt5 // UDP-N-acetyl-alpha-D-galactosamine:polypeptide N-acetylgalactosam	Galnt5	AK029323	AK029323 // Galnt5 // UDP-N-acetyl-alpha-D-galactosamine:polypeptide N-acetylgalactosam	Galnt5	AK029323	0.0105586	0.00128741	4.10502
17057	10442396	BC006932 // Abca3 // ATP-binding cassette, sub-family A (ABC1), member 3 // 17 A3.3|17	Abca3	BC006932	BC006932 // Abca3 // ATP-binding cassette, sub-family A (ABC1), member 3 // 17 A3.3|17	Abca3	BC006932	0.0052384	0.00129163	2.90381
24591	10513166	AK052928 // Ptpn3 // protein tyrosine phosphatase, non-receptor type 3 // 4 B3|4 31.66	Ptpn3	AK052928	AK052928 // Ptpn3 // protein tyrosine phosphatase, non-receptor type 3 // 4 B3|4 31.66	Ptpn3	AK052928	0.0117162	0.00129579	4.54149
30500	10565962	AK005013 // P2ry2 // purinergic receptor P2Y, G-protein coupled 2 // 7|7 F1 // 18442 //	P2ry2	AK005013	AK005013 // P2ry2 // purinergic receptor P2Y, G-protein coupled 2 // 7|7 F1 // 18442 //	P2ry2	AK005013	0.0157855	0.00130088	3.59151
1868	10339861	---		---	---		---	0.00266181	0.00130127	2.02219
8570	10363445	AK162635 // 4632428N05Rik // RIKEN cDNA 4632428N05 gene // 10 B4|10 // 74048 /// AK1710	4632428N05Rik	AK162635	AK162635 // 4632428N05Rik // RIKEN cDNA 4632428N05 gene // 10 B4|10 // 74048 /// AK1710	4632428N05Rik	AK162635	0.0149373	0.00130526	-2.88581
33677	10594758	AK008234 // Gcnt3 // glucosaminyl (N-acetyl) transferase 3, mucin type // 9 D|9 // 7207	Gcnt3	AK008234	AK008234 // Gcnt3 // glucosaminyl (N-acetyl) transferase 3, mucin type // 9 D|9 // 7207	Gcnt3	AK008234	0.0100245	0.00130666	3.19705
6724	10345406	BC094608 // Arhgef4 // Rho guanine nucleotide exchange factor (GEF) 4 // 1 B|1 // 22697	Arhgef4	BC094608	BC094608 // Arhgef4 // Rho guanine nucleotide exchange factor (GEF) 4 // 1 B|1 // 22697	Arhgef4	BC094608	0.0152522	0.00130821	3.17413
25341	10520126	AK077896 // Nos3 // nitric oxide synthase 3, endothelial cell // 5 A3|5 11.32 cM // 181	Nos3	AK077896	AK077896 // Nos3 // nitric oxide synthase 3, endothelial cell // 5 A3|5 11.32 cM // 181	Nos3	AK077896	0.0156426	0.00131034	-2.25301
4437	10342430	---		---	---		---	0.0186149	0.00131225	2.37405
9275	10369993	AK077241 // Gstt3 // glutathione S-transferase, theta 3 // 10 C1|10 // 103140 /// AK138	Gstt3	AK077241	AK077241 // Gstt3 // glutathione S-transferase, theta 3 // 10 C1|10 // 103140 /// AK138	Gstt3	AK077241	0.0142625	0.00132055	6.65523
31586	10575052	AK076369 // Cdh1 // cadherin 1 // 8 D|8 53.18 cM // 12550 /// AK166267 // Cdh1 // cadhe	Cdh1	AK076369	AK076369 // Cdh1 // cadherin 1 // 8 D|8 53.18 cM // 12550 /// AK166267 // Cdh1 // cadhe	Cdh1	AK076369	0.00504015	0.00132288	24.2328
32705	10584870	BC085323 // Tmprss13 // transmembrane protease, serine 13 // 9 A5.2|9 // 214531 /// NM_	Tmprss13	BC085323	BC085323 // Tmprss13 // transmembrane protease, serine 13 // 9 A5.2|9 // 214531 /// NM_	Tmprss13	BC085323	0.0073226	0.00132521	11.1635
185	10338178	---		---	---		---	0.0177907	0.0013269	-6.28597
24027	10507726	AK012136 // Cited4 // Cbp/p300-interacting transactivator, with Glu/Asp-rich carboxy-te	Cited4	AK012136	AK012136 // Cited4 // Cbp/p300-interacting transactivator, with Glu/Asp-rich carboxy-te	Cited4	AK012136	0.00935092	0.00133347	3.7559
11854	10395875	XM_003085811 // Ttc6 // tetratricopeptide repeat domain 6 // 12 C1|12 // 100503562 ///	Ttc6	XM_003085811	XM_003085811 // Ttc6 // tetratricopeptide repeat domain 6 // 12 C1|12 // 100503562 ///	Ttc6	XM_003085811	0.0103907	0.00133473	10.8807
19700	10467768	AK014331 // Loxl4 // lysyl oxidase-like 4 // 19 D1|19 // 67573 /// AK014773 // Loxl4 //	Loxl4	AK014331	AK014331 // Loxl4 // lysyl oxidase-like 4 // 19 D1|19 // 67573 /// AK014773 // Loxl4 //	Loxl4	AK014331	0.024813	0.00133625	-4.64142
11647	10393926	AK002803 // Dcxr // dicarbonyl L-xylulose reductase // 11 E2|11 // 67880 /// AK004023 /	Dcxr	AK002803	AK002803 // Dcxr // dicarbonyl L-xylulose reductase // 11 E2|11 // 67880 /// AK004023 /	Dcxr	AK002803	0.00573164	0.00134131	4.75187
15626	10428981	AK018537 // Gsdmc4 // gasdermin C4 // 15 D1|15 // 74548 /// AK163061 // Gsdmc4 // gasde	Gsdmc4	AK018537	AK018537 // Gsdmc4 // gasdermin C4 // 15 D1|15 // 74548 /// AK163061 // Gsdmc4 // gasde	Gsdmc4	AK018537	0.00762638	0.00134354	4.4019
4608	10342601	---		---	---		---	0.00540846	0.00134366	2.23712
19213	10462881	AK131616 // Ffar4 // free fatty acid receptor 4 // 19 C2-C3|19 // 107221 /// AB115769 /	Ffar4	AK131616	AK131616 // Ffar4 // free fatty acid receptor 4 // 19 C2-C3|19 // 107221 /// AB115769 /	Ffar4	AK131616	0.0135587	0.00134766	8.61423
8189	10360028	AK080885 // Fcgr2b // Fc receptor, IgG, low affinity IIb // 1 H3|1 78.02 cM // 14130 //	Fcgr2b	AK080885	AK080885 // Fcgr2b // Fc receptor, IgG, low affinity IIb // 1 H3|1 78.02 cM // 14130 //	Fcgr2b	AK080885	0.0106678	0.00134911	-2.64529
8839	10366038	AK033494 // Galnt4 // UDP-N-acetyl-alpha-D-galactosamine:polypeptide N-acetylgalactosam	Galnt4	AK033494	AK033494 // Galnt4 // UDP-N-acetyl-alpha-D-galactosamine:polypeptide N-acetylgalactosam	Galnt4	AK033494	0.00982125	0.00135528	2.96697
7138	10349834	NM_001099276 // Pik3c2b // phosphoinositide-3-kinase, class 2, beta polypeptide // 1 E4	Pik3c2b	NM_001099276	NM_001099276 // Pik3c2b // phosphoinositide-3-kinase, class 2, beta polypeptide // 1 E4	Pik3c2b	NM_001099276	0.0137402	0.00135696	2.99904
3600	10341593	---		---	---		---	0.00919415	0.00135873	2.96715
11194	10389025	AK037051 // Myo1d // myosin ID // 11 B5|11 47.95 cM // 338367 /// AK049374 // Myo1d //	Myo1d	AK037051	AK037051 // Myo1d // myosin ID // 11 B5|11 47.95 cM // 338367 /// AK049374 // Myo1d //	Myo1d	AK037051	0.00290058	0.00135964	2.93618
24581	10513141	NM_011207 // Ptpn3 // protein tyrosine phosphatase, non-receptor type 3 // 4 B3|4 31.66	Ptpn3	NM_011207	NM_011207 // Ptpn3 // protein tyrosine phosphatase, non-receptor type 3 // 4 B3|4 31.66	Ptpn3	NM_011207	0.0142835	0.00135977	4.81605
16254	10435565	AK040049 // Hcls1 // hematopoietic cell specific Lyn substrate 1 // 16|16 B // 15163 //	Hcls1	AK040049	AK040049 // Hcls1 // hematopoietic cell specific Lyn substrate 1 // 16|16 B // 15163 //	Hcls1	AK040049	0.00881934	0.00136027	-2.11477
33046	10588505	BC019410 // Abhd14b // abhydrolase domain containing 14b // 9 F1|9 // 76491 /// NM_0296	Abhd14b	BC019410	BC019410 // Abhd14b // abhydrolase domain containing 14b // 9 F1|9 // 76491 /// NM_0296	Abhd14b	BC019410	0.0124766	0.0013604	3.61717
18512	10456545	AK078964 // Ccdc68 // coiled-coil domain containing 68 // 18 E2|18 // 381175 /// BC0463	Ccdc68	AK078964	AK078964 // Ccdc68 // coiled-coil domain containing 68 // 18 E2|18 // 381175 /// BC0463	Ccdc68	AK078964	0.0104999	0.00136092	3.89125
5003	10342996	---		---	---		---	0.00354291	0.00136158	2.16164
31565	10574780	AK155153 // Hsd11b2 // hydroxysteroid 11-beta dehydrogenase 2 // 8 D3|8 53.04 cM // 154	Hsd11b2	AK155153	AK155153 // Hsd11b2 // hydroxysteroid 11-beta dehydrogenase 2 // 8 D3|8 53.04 cM // 154	Hsd11b2	AK155153	0.0141709	0.00136452	25.094
29619	10559673	BC132101 // Tmem238 // transmembrane protein 238 // 7 A1|7 // 664968 /// BC144965 // Tm	Tmem238	BC132101	BC132101 // Tmem238 // transmembrane protein 238 // 7 A1|7 // 664968 /// BC144965 // Tm	Tmem238	BC132101	0.0135272	0.00136609	4.27292
1660	10339653	---		---	---		---	0.0144897	0.00137082	2.00653
32949	10587503	AK029392 // Sh3bgrl2 // SH3 domain binding glutamic acid-rich protein like 2 // 9 E2|9	Sh3bgrl2	AK029392	AK029392 // Sh3bgrl2 // SH3 domain binding glutamic acid-rich protein like 2 // 9 E2|9	Sh3bgrl2	AK029392	0.0298104	0.00137654	4.57409
33177	10590073	AK028229 // Vill // villin-like // 9|9 F4 // 22351 /// AK166652 // Vill // villin-like	Vill	AK028229	AK028229 // Vill // villin-like // 9|9 F4 // 22351 /// AK166652 // Vill // villin-like	Vill	AK028229	0.00945453	0.00138678	8.49416
4742	10342735	---		---	---		---	0.00996899	0.00138756	-2.69469
24115	10508663	AK031802 // Laptm5 // lysosomal-associated protein transmembrane 5 // 4 D2.3|4 // 16792	Laptm5	AK031802	AK031802 // Laptm5 // lysosomal-associated protein transmembrane 5 // 4 D2.3|4 // 16792	Laptm5	AK031802	0.0129726	0.00138776	-2.11191
32560	10584124	AK036860 // Arhgap32 // Rho GTPase activating protein 32 // 9 A4|9 // 330914 /// AB0884	Arhgap32	AK036860	AK036860 // Arhgap32 // Rho GTPase activating protein 32 // 9 A4|9 // 330914 /// AB0884	Arhgap32	AK036860	0.0236345	0.00138778	2.94897
3175	10341168	---		---	---		---	0.00170594	0.00138933	2.36941
22995	10498620	AK079899 // Trim59 // tripartite motif-containing 59 // 3|3 E2 // 66949 /// BC006700 //	Trim59	AK079899	AK079899 // Trim59 // tripartite motif-containing 59 // 3|3 E2 // 66949 /// BC006700 //	Trim59	AK079899	0.00640392	0.00138943	-2.99501
6544	10344537	---		---	---		---	0.0249686	0.00139108	2.51727
9652	10373834	AK028954 // Sec14l4 // SEC14-like 4 (S. cerevisiae) // 11 A1|11 // 103655 /// BC026948	Sec14l4	AK028954	AK028954 // Sec14l4 // SEC14-like 4 (S. cerevisiae) // 11 A1|11 // 103655 /// BC026948	Sec14l4	AK028954	0.0124722	0.00139356	5.97612
18873	10459999	BC128071 // Sall3 // sal-like 3 (Drosophila) // 18 E3|18 // 20689 /// AK045051 // Sall3	Sall3	BC128071	BC128071 // Sall3 // sal-like 3 (Drosophila) // 18 E3|18 // 20689 /// AK045051 // Sall3	Sall3	BC128071	0.0140391	0.00139493	3.20528
35016	10605493	AK008151 // Prrg1 // proline rich Gla (G-carboxyglutamic acid) 1 // X B|X // 546336 ///	Prrg1	AK008151	AK008151 // Prrg1 // proline rich Gla (G-carboxyglutamic acid) 1 // X B|X // 546336 ///	Prrg1	AK008151	0.00801769	0.00139852	-2.94634
2056	10340049	---		---	---		---	0.024941	0.0013991	2.21516
17342	10445293	AK005158 // Pla2g7 // phospholipase A2, group VII (platelet-activating factor acetylhyd	Pla2g7	AK005158	AK005158 // Pla2g7 // phospholipase A2, group VII (platelet-activating factor acetylhyd	Pla2g7	AK005158	0.00947179	0.00139946	-4.07346
18057	10451893	BC026642 // Stap2 // signal transducing adaptor family member 2 // 17 D|17 // 106766 //	Stap2	BC026642	BC026642 // Stap2 // signal transducing adaptor family member 2 // 17 D|17 // 106766 //	Stap2	BC026642	0.00695564	0.00140067	8.26816
14047	10414651	BC147689 // Tmem253 // transmembrane protein 253 // 14 C2|14 // 619301 /// BC172129 //	Tmem253	BC147689	BC147689 // Tmem253 // transmembrane protein 253 // 14 C2|14 // 619301 /// BC172129 //	Tmem253	BC147689	0.0118925	0.00140439	2.33041
21808	10487894	AK028384 // Rassf2 // Ras association (RalGDS/AF-6) domain family member 2 // 2 F2|2 //	Rassf2	AK028384	AK028384 // Rassf2 // Ras association (RalGDS/AF-6) domain family member 2 // 2 F2|2 //	Rassf2	AK028384	0.0226367	0.00140662	-2.74654
24162	10509053	AK141338 // Ifnlr1 // interferon lambda receptor 1 // 4 D3|4 // 242700 /// AK148133 //	Ifnlr1	AK141338	AK141338 // Ifnlr1 // interferon lambda receptor 1 // 4 D3|4 // 242700 /// AK148133 //	Ifnlr1	AK141338	0.0105413	0.00140764	3.24629
11969	10397172	AK014558 // Acot6 // acyl-CoA thioesterase 6 // 12 D1|12 // 217700 /// AK039518 // Acot	Acot6	AK014558	AK014558 // Acot6 // acyl-CoA thioesterase 6 // 12 D1|12 // 217700 /// AK039518 // Acot	Acot6	AK014558	0.0108809	0.0014157	2.44703
6287	10344280	---		---	---		---	0.0046491	0.00141715	2.46062
11655	10394060	AK007321 // Sectm1b // secreted and transmembrane 1B // 11 E2|11 // 58210 /// AK029082	Sectm1b	AK007321	AK007321 // Sectm1b // secreted and transmembrane 1B // 11 E2|11 // 58210 /// AK029082	Sectm1b	AK007321	0.0105075	0.00141732	20.8673
21743	10487011	AK007325 // Gatm // glycine amidinotransferase (L-arginine:glycine amidinotransferase)	Gatm	AK007325	AK007325 // Gatm // glycine amidinotransferase (L-arginine:glycine amidinotransferase)	Gatm	AK007325	0.0175699	0.00142102	-3.09123
31021	10569830	AK220401 // Camsap3 // calmodulin regulated spectrin-associated protein family, member	Camsap3	AK220401	AK220401 // Camsap3 // calmodulin regulated spectrin-associated protein family, member	Camsap3	AK220401	0.0104797	0.00142222	6.15636
31548	10574572	BC024548 // Ces2g // carboxylesterase 2G // 8 D3|8 // 72361 /// BC027185 // Ces2g // ca	Ces2g	BC024548	BC024548 // Ces2g // carboxylesterase 2G // 8 D3|8 // 72361 /// BC027185 // Ces2g // ca	Ces2g	BC024548	0.0097042	0.00142636	9.34358
21387	10484503	AK039730 // Lrrc55 // leucine rich repeat containing 55 // 2 D|2 // 241528 /// AK086116	Lrrc55	AK039730	AK039730 // Lrrc55 // leucine rich repeat containing 55 // 2 D|2 // 241528 /// AK086116	Lrrc55	AK039730	0.01423	0.00142771	3.37224
25397	10520753	BC016516 // Krtcap3 // keratinocyte associated protein 3 // 5 B1|5 // 69815 /// BC02781	Krtcap3	BC016516	BC016516 // Krtcap3 // keratinocyte associated protein 3 // 5 B1|5 // 69815 /// BC02781	Krtcap3	BC016516	0.0106143	0.00142781	6.11563
15622	10428943	AK137662 // Gsdmc // gasdermin C // 15 D1|15 // 83492 /// AB042406 // Gsdmc // gasdermi	Gsdmc	AK137662	AK137662 // Gsdmc // gasdermin C // 15 D1|15 // 83492 /// AB042406 // Gsdmc // gasdermi	Gsdmc	AK137662	0.00110543	0.00143084	2.1767
14794	10420846	AK134261 // Fzd3 // frizzled homolog 3 (Drosophila) // 14 D1|14 34.09 cM // 14365 /// A	Fzd3	AK134261	AK134261 // Fzd3 // frizzled homolog 3 (Drosophila) // 14 D1|14 34.09 cM // 14365 /// A	Fzd3	AK134261	0.0243846	0.00143283	4.393
2509	10340502	---		---	---		---	0.0187492	0.00143665	3.63978
12324	10400023	AK008175 // Tspan13 // tetraspanin 13 // 12|12 B2 // 66109 /// AK012571 // Tspan13 // t	Tspan13	AK008175	AK008175 // Tspan13 // tetraspanin 13 // 12|12 B2 // 66109 /// AK012571 // Tspan13 // t	Tspan13	AK008175	0.008463	0.00143772	4.70275
16698	10439667	BC016579 // BC016579 // cDNA sequence, BC016579 // 16 B5|16 // 212998 /// NM_145389 //	BC016579	BC016579	BC016579 // BC016579 // cDNA sequence, BC016579 // 16 B5|16 // 212998 /// NM_145389 //	BC016579	BC016579	0.0102405	0.00144075	7.5632
20617	10476207	AK146500 // Atrn // attractin // 2 F1|2 63.26 cM // 11990 /// AK149378 // Atrn // attra	Atrn	AK146500	AK146500 // Atrn // attractin // 2 F1|2 63.26 cM // 11990 /// AK149378 // Atrn // attra	Atrn	AK146500	0.010541	0.00144193	2.32583
16711	10439798	AK032456 // Dzip3 // DAZ interacting protein 3, zinc finger // 16 B5|16 // 224170 /// A	Dzip3	AK032456	AK032456 // Dzip3 // DAZ interacting protein 3, zinc finger // 16 B5|16 // 224170 /// A	Dzip3	AK032456	0.00800288	0.0014447	-2.91119
10661	10383819	BC005759 // Sec14l2 // SEC14-like 2 (S. cerevisiae) // 11 A1|11 // 67815 /// NM_144520	Sec14l2	BC005759	BC005759 // Sec14l2 // SEC14-like 2 (S. cerevisiae) // 11 A1|11 // 67815 /// NM_144520	Sec14l2	BC005759	0.015266	0.00144559	5.03689
31294	10572097	BC023784 // Sh2d4a // SH2 domain containing 4A // 8|8 C1 // 72281 /// AK157396 // Sh2d4	Sh2d4a	BC023784	BC023784 // Sh2d4a // SH2 domain containing 4A // 8|8 C1 // 72281 /// AK157396 // Sh2d4	Sh2d4a	BC023784	0.0124065	0.00144746	6.02348
11400	10391025	BC057934 // Krt15 // keratin 15 // 11 D|11 63.41 cM // 16665 /// NM_008469 // Krt15 //	Krt15	BC057934	BC057934 // Krt15 // keratin 15 // 11 D|11 63.41 cM // 16665 /// NM_008469 // Krt15 //	Krt15	BC057934	0.00237606	0.00145258	16.7272
26993	10536845	AK004264 // Flnc // filamin C, gamma // 6 A3.3|6 12.36 cM // 68794 /// AK135523 // Flnc	Flnc	AK004264	AK004264 // Flnc // filamin C, gamma // 6 A3.3|6 12.36 cM // 68794 /// AK135523 // Flnc	Flnc	AK004264	0.0242303	0.00145422	-5.0376
4172	10342165	---		---	---		---	0.00360311	0.00145439	2.27968
31678	10576140	AK012041 // Cdt1 // chromatin licensing and DNA replication factor 1 // 8 E1|8 // 67177	Cdt1	AK012041	AK012041 // Cdt1 // chromatin licensing and DNA replication factor 1 // 8 E1|8 // 67177	Cdt1	AK012041	0.0136094	0.00146054	-2.46515
8388	10361956	AK004303 // Map7 // microtubule-associated protein 7 // 10 A3|10 9.75 cM // 17761 /// A	Map7	AK004303	AK004303 // Map7 // microtubule-associated protein 7 // 10 A3|10 9.75 cM // 17761 /// A	Map7	AK004303	0.01458	0.00146456	7.4247
14476	10417798	AK085330 // Kcnk5 // potassium channel, subfamily K, member 5 // 14 A3|14 // 16529 ///	Kcnk5	AK085330	AK085330 // Kcnk5 // potassium channel, subfamily K, member 5 // 14 A3|14 // 16529 ///	Kcnk5	AK085330	0.0193308	0.00146871	5.85151
31467	10573979	AK035907 // Gnao1 // guanine nucleotide binding protein, alpha O // 8 C5|8 45.94 cM //	Gnao1	AK035907	AK035907 // Gnao1 // guanine nucleotide binding protein, alpha O // 8 C5|8 45.94 cM //	Gnao1	AK035907	0.0185261	0.00147369	-3.15071
24940	10516229	BC043139 // Utp11l // UTP11-like, U3 small nucleolar ribonucleoprotein, (yeast) // 4|4	Utp11l	BC043139	BC043139 // Utp11l // UTP11-like, U3 small nucleolar ribonucleoprotein, (yeast) // 4|4	Utp11l	BC043139	0.00814095	0.00147371	-2.14023
29574	10559297	AK002460 // Slc22a18 // solute carrier family 22 (organic cation transporter), member 1	Slc22a18	AK002460	AK002460 // Slc22a18 // solute carrier family 22 (organic cation transporter), member 1	Slc22a18	AK002460	0.00544297	0.00147515	7.23386
31664	10576046	BC138805 // Foxf1 // forkhead box F1 // 8 E1|8 70.31 cM // 15227 /// BC138806 // Foxf1	Foxf1	BC138805	BC138805 // Foxf1 // forkhead box F1 // 8 E1|8 70.31 cM // 15227 /// BC138806 // Foxf1	Foxf1	BC138805	0.0141944	0.00148068	-3.51724
32784	10585699	XR_105655 // Gm3601 // predicted gene 3601 // 14 C1|14 // 100041975 /// AK166506 // Fab	Gm3601	XR_105655	XR_105655 // Gm3601 // predicted gene 3601 // 14 C1|14 // 100041975 /// AK166506 // Fab	Gm3601	XR_105655	0.00800624	0.00148185	-3.76284
32273	10581645	BC025851 // Marveld3 // MARVEL (membrane-associating) domain containing 3 // 8 D3|8 //	Marveld3	BC025851	BC025851 // Marveld3 // MARVEL (membrane-associating) domain containing 3 // 8 D3|8 //	Marveld3	BC025851	0.0109887	0.00148264	6.56438
23369	10501971	AK032060 // Ank2 // ankyrin 2, brain // 3 G2|3 56.07 cM // 109676 /// AK036018 // Ank2	Ank2	AK032060	AK032060 // Ank2 // ankyrin 2, brain // 3 G2|3 56.07 cM // 109676 /// AK036018 // Ank2	Ank2	AK032060	0.0186761	0.00148325	-3.60045
27454	10541075	AK045092 // Cxcl12 // chemokine (C-X-C motif) ligand 12 // 6 F1|6 54.81 cM // 20315 ///	Cxcl12	AK045092	AK045092 // Cxcl12 // chemokine (C-X-C motif) ligand 12 // 6 F1|6 54.81 cM // 20315 ///	Cxcl12	AK045092	0.0242342	0.00149006	-4.35004
26995	10536898	AK150598 // Irf5 // interferon regulatory factor 5 // 6 A3.3|6 12.36 cM // 27056 /// AK	Irf5	AK150598	AK150598 // Irf5 // interferon regulatory factor 5 // 6 A3.3|6 12.36 cM // 27056 /// AK	Irf5	AK150598	0.00828977	0.00149277	-2.47863
15322	10426385	BC061502 // Muc19 // mucin 19 // 15 E3|15 // 239611 /// ENSMUST00000088547 // Muc19 //	Muc19	BC061502	BC061502 // Muc19 // mucin 19 // 15 E3|15 // 239611 /// ENSMUST00000088547 // Muc19 //	Muc19	BC061502	0.0123694	0.00149381	11.313
32576	10584259	AK138656 // Fez1 // fasciculation and elongation protein zeta 1 (zygin I) // 9 A4|9 //	Fez1	AK138656	AK138656 // Fez1 // fasciculation and elongation protein zeta 1 (zygin I) // 9 A4|9 //	Fez1	AK138656	0.0203221	0.00149435	-6.63514
9116	10368508	AK005988 // Cenpw // centromere protein W // 10 A4|10 // 66311 /// AK011700 // Cenpw //	Cenpw	AK005988	AK005988 // Cenpw // centromere protein W // 10 A4|10 // 66311 /// AK011700 // Cenpw //	Cenpw	AK005988	0.00490702	0.00149718	-2.13442
23710	10504757	BC005685 // BC005685 // cDNA sequence BC005685 // 4|4 // 352945	BC005685	BC005685	BC005685 // BC005685 // cDNA sequence BC005685 // 4|4 // 352945	BC005685	BC005685	0.00490642	0.00151285	11.7681
33366	10591763	AK036848 // Zfp810 // zinc finger protein 810 // 9 A3|9 // 235050 /// BC005471 // Zfp81	Zfp810	AK036848	AK036848 // Zfp810 // zinc finger protein 810 // 9 A3|9 // 235050 /// BC005471 // Zfp81	Zfp810	AK036848	0.0178344	0.00151464	2.36958
27511	10541587	AK020363 // Clec4a2 // C-type lectin domain family 4, member a2 // 6 F3|6 58.18 cM // 2	Clec4a2	AK020363	AK020363 // Clec4a2 // C-type lectin domain family 4, member a2 // 6 F3|6 58.18 cM // 2	Clec4a2	AK020363	0.00381096	0.001515	-3.26447
1808	10339801	---		---	---		---	0.00587236	0.00151708	2.25763
4922	10342915	---		---	---		---	0.022612	0.00151748	-3.75906
7762	10356082	AK008651 // Plscr1 // phospholipid scramblase 1 // 9 E3.3|9 // 22038 /// AK149903 // Pl	Plscr1	AK008651	AK008651 // Plscr1 // phospholipid scramblase 1 // 9 E3.3|9 // 22038 /// AK149903 // Pl	Plscr1	AK008651	0.023487	0.00152017	3.32477
20447	10474419	AK020738 // Lgr4 // leucine-rich repeat-containing G protein-coupled receptor 4 // 2 E3	Lgr4	AK020738	AK020738 // Lgr4 // leucine-rich repeat-containing G protein-coupled receptor 4 // 2 E3	Lgr4	AK020738	0.00675833	0.00152083	8.37285
23383	10502156	BC049571 // Ccdc109b // coiled-coil domain containing 109B // 3|3 H1 // 66815 /// NM_02	Ccdc109b	BC049571	BC049571 // Ccdc109b // coiled-coil domain containing 109B // 3|3 H1 // 66815 /// NM_02	Ccdc109b	BC049571	0.00806199	0.00153062	-3.91995
23353	10501811	AK145169 // Slc44a3 // solute carrier family 44, member 3 // 3 G1|3 // 213603 /// BC010	Slc44a3	AK145169	AK145169 // Slc44a3 // solute carrier family 44, member 3 // 3 G1|3 // 213603 /// BC010	Slc44a3	AK145169	0.00774588	0.00153151	17.8448
29375	10557177	AK034370 // Prkcb // protein kinase C, beta // 7 F3|7 65.75 cM // 18751 /// AK051862 //	Prkcb	AK034370	AK034370 // Prkcb // protein kinase C, beta // 7 F3|7 65.75 cM // 18751 /// AK051862 //	Prkcb	AK034370	0.0252619	0.00153731	-2.29984
33139	10589703	AK036491 // Ltf // lactotransferrin // 9 F|9 60.79 cM // 17002 /// AK144556 // Ltf // l	Ltf	AK036491	AK036491 // Ltf // lactotransferrin // 9 F|9 60.79 cM // 17002 /// AK144556 // Ltf // l	Ltf	AK036491	0.00316804	0.00153854	22.603
20864	10478523	---		---	---		---	0.00768506	0.00154157	5.45297
7451	10352914	AK039326 // A330023F24Rik // RIKEN cDNA A330023F24 gene // 1|1 // 320977 /// AK045637 /	A330023F24Rik	AK039326	AK039326 // A330023F24Rik // RIKEN cDNA A330023F24 gene // 1|1 // 320977 /// AK045637 /	A330023F24Rik	AK039326	0.0111871	0.0015439	2.64844
26433	10531261	BC075725 // Rassf6 // Ras association (RalGDS/AF-6) domain family member 6 // 5|5 E2 //	Rassf6	BC075725	BC075725 // Rassf6 // Ras association (RalGDS/AF-6) domain family member 6 // 5|5 E2 //	Rassf6	BC075725	0.0130217	0.00154758	4.25873
10551	10382698	AK003745 // Smim6 // small integral membrane protein 6 // 11|11 // 68528 /// BC038330 /	Smim6	AK003745	AK003745 // Smim6 // small integral membrane protein 6 // 11|11 // 68528 /// BC038330 /	Smim6	AK003745	0.00878463	0.00155264	2.56333
22450	10493794	AK003669 // S100a14 // S100 calcium binding protein A14 // 3|3 F2 // 66166 /// AK019075	S100a14	AK003669	AK003669 // S100a14 // S100 calcium binding protein A14 // 3|3 F2 // 66166 /// AK019075	S100a14	AK003669	0.00865736	0.00155312	5.66083
3360	10341353	---		---	---		---	0.011702	0.00155403	3.06214
33069	10588731	AK053655 // Mst1r // macrophage stimulating 1 receptor (c-met-related tyrosine kinase)	Mst1r	AK053655	AK053655 // Mst1r // macrophage stimulating 1 receptor (c-met-related tyrosine kinase)	Mst1r	AK053655	0.0268582	0.00155677	2.50861
20902	10478907	AF252291 // Pard6b // par-6 (partitioning defective 6) homolog beta (C. elegans) // 2 H	Pard6b	AF252291	AF252291 // Pard6b // par-6 (partitioning defective 6) homolog beta (C. elegans) // 2 H	Pard6b	AF252291	0.021392	0.00155987	4.03216
20865	10478525	AK003771 // Wfdc2 // WAP four-disulfide core domain 2 // 2 H3|2 // 67701 /// AK005519 /	Wfdc2	AK003771	AK003771 // Wfdc2 // WAP four-disulfide core domain 2 // 2 H3|2 // 67701 /// AK005519 /	Wfdc2	AK003771	0.011439	0.00155998	30.6319
3557	10341550	---		---	---		---	0.0125919	0.00156007	-2.33118
15065	10423902	AK033131 // Zfpm2 // zinc finger protein, multitype 2 // 15 C|15 15.74 cM // 22762 ///	Zfpm2	AK033131	AK033131 // Zfpm2 // zinc finger protein, multitype 2 // 15 C|15 15.74 cM // 22762 ///	Zfpm2	AK033131	0.023284	0.00156015	-4.50925
24544	10512774	AK030097 // Coro2a // coronin, actin binding protein 2A // 4 B1|4 // 107684 /// AK03097	Coro2a	AK030097	AK030097 // Coro2a // coronin, actin binding protein 2A // 4 B1|4 // 107684 /// AK03097	Coro2a	AK030097	0.00410056	0.00156173	4.79683
18340	10454881	AK002512 // Cystm1 // cysteine-rich transmembrane module containing 1 // 18|18 B3 // 66	Cystm1	AK002512	AK002512 // Cystm1 // cysteine-rich transmembrane module containing 1 // 18|18 B3 // 66	Cystm1	AK002512	0.00842887	0.0015647	5.34031
33203	10590381	NM_011703 // Vipr1 // vasoactive intestinal peptide receptor 1 // 9 F4|9 72.5 cM // 223	Vipr1	NM_011703	NM_011703 // Vipr1 // vasoactive intestinal peptide receptor 1 // 9 F4|9 72.5 cM // 223	Vipr1	NM_011703	0.0179241	0.00156489	2.27436
24289	10510422	AK138981 // Casz1 // castor zinc finger 1 // 4 E2|4 78.87 cM // 69743 /// AK144492 // C	Casz1	AK138981	AK138981 // Casz1 // castor zinc finger 1 // 4 E2|4 78.87 cM // 69743 /// AK144492 // C	Casz1	AK138981	0.0150893	0.00156637	7.99646
20825	10478114	NM_001145015 // Arhgap40 // Rho GTPase activating protein 40 // 2 H1|2 // 545481 /// EN	Arhgap40	NM_001145015	NM_001145015 // Arhgap40 // Rho GTPase activating protein 40 // 2 H1|2 // 545481 /// EN	Arhgap40	NM_001145015	0.0194247	0.00156857	4.03277
17868	10450363	NR_028527 // Snord52 // small nucleolar RNA, C/D box 52 // 17|17 // 100217427 /// ENSMU	Snord52	NR_028527	NR_028527 // Snord52 // small nucleolar RNA, C/D box 52 // 17|17 // 100217427 /// ENSMU	Snord52	NR_028527	0.0150963	0.00157306	-2.0445
24774	10514865	AK031588 // Acot11 // acyl-CoA thioesterase 11 // 4 C7|4 // 329910 /// AK038546 // Acot	Acot11	AK031588	AK031588 // Acot11 // acyl-CoA thioesterase 11 // 4 C7|4 // 329910 /// AK038546 // Acot	Acot11	AK031588	0.0197546	0.00157363	2.5256
1828	10339821	---		---	---		---	0.00371222	0.00158166	2.02216
29945	10562234	AK002694 // Hpn // hepsin // 7 B1|7 // 15451 /// AK156553 // Hpn // hepsin // 7 B1|7 //	Hpn	AK002694	AK002694 // Hpn // hepsin // 7 B1|7 // 15451 /// AK156553 // Hpn // hepsin // 7 B1|7 //	Hpn	AK002694	0.0122379	0.00158182	2.53533
22364	10492890	AK031216 // Lrba // LPS-responsive beige-like anchor // 3 F1|3 // 80877 /// AK035483 //	Lrba	AK031216	AK031216 // Lrba // LPS-responsive beige-like anchor // 3 F1|3 // 80877 /// AK035483 //	Lrba	AK031216	0.0131384	0.00158205	5.57151
14197	10415604	AK144145 // Gm10871 // predicted gene 10871 // --- // 100038565	Gm10871	AK144145	AK144145 // Gm10871 // predicted gene 10871 // --- // 100038565	Gm10871	AK144145	0.00691406	0.00159184	2.26695
8908	10366653	AK077698 // Wif1 // Wnt inhibitory factor 1 // 10 D2|10 // 24117 /// AK142443 // Wif1 /	Wif1	AK077698	AK077698 // Wif1 // Wnt inhibitory factor 1 // 10 D2|10 // 24117 /// AK142443 // Wif1 /	Wif1	AK077698	0.0064164	0.00159229	2.88204
27943	10545168	AK076410 // Tacstd2 // tumor-associated calcium signal transducer 2 // 6 C1|6 // 56753	Tacstd2	AK076410	AK076410 // Tacstd2 // tumor-associated calcium signal transducer 2 // 6 C1|6 // 56753	Tacstd2	AK076410	0.00587724	0.00159372	17.2728
4211	10342204	---		---	---		---	0.0130325	0.00160268	2.17313
23709	10504755	---		---	---		---	0.00579833	0.00160269	14.2685
19069	10461721	AK030216 // Mpeg1 // macrophage expressed gene 1 // 19 A|19 // 17476 /// AK149517 // Mp	Mpeg1	AK030216	AK030216 // Mpeg1 // macrophage expressed gene 1 // 19 A|19 // 17476 /// AK149517 // Mp	Mpeg1	AK030216	0.0233066	0.00160322	-2.63633
26360	10530666	AK044127 // Lnx1 // ligand of numb-protein X 1 // 5|5 D // 16924 /// AK138326 // Lnx1 /	Lnx1	AK044127	AK044127 // Lnx1 // ligand of numb-protein X 1 // 5|5 D // 16924 /// AK138326 // Lnx1 /	Lnx1	AK044127	0.0134065	0.00160447	2.39842
13246	10407940	BC034889 // Trgv2 // T cell receptor gamma variable 2 // --- // 21636 /// BC054086 // T	Trgv2	BC034889	BC034889 // Trgv2 // T cell receptor gamma variable 2 // --- // 21636 /// BC054086 // T	Trgv2	BC034889	0.0036904	0.00160797	3.79158
3211	10341204	---		---	---		---	0.019317	0.0016096	2.13145
13714	10411611	AK037418 // Naip5 // NLR family, apoptosis inhibitory protein 5 // 13 D1|13 53.05 cM //	Naip5	AK037418	AK037418 // Naip5 // NLR family, apoptosis inhibitory protein 5 // 13 D1|13 53.05 cM //	Naip5	AK037418	0.00533033	0.00161081	7.25552
28782	10552071	BC120864 // Fam187b // family with sequence similarity 187, member B // 7 B1|7 // 76415	Fam187b	BC120864	BC120864 // Fam187b // family with sequence similarity 187, member B // 7 B1|7 // 76415	Fam187b	BC120864	0.0191122	0.00161103	2.30486
24625	10513544	AK032469 // Zfp37 // zinc finger protein 37 // 4 B3|4 33.04 cM // 22696 /// AK043700 //	Zfp37	AK032469	AK032469 // Zfp37 // zinc finger protein 37 // 4 B3|4 33.04 cM // 22696 /// AK043700 //	Zfp37	AK032469	0.00388467	0.00161423	2.60552
25027	10517067	AK146490 // Sfn // stratifin // 4 D3|4 66.25 cM // 55948 /// AK169358 // Sfn // stratif	Sfn	AK146490	AK146490 // Sfn // stratifin // 4 D3|4 66.25 cM // 55948 /// AK169358 // Sfn // stratif	Sfn	AK146490	0.0083281	0.00161437	3.2643
4469	10342462	---		---	---		---	0.00205311	0.00161504	2.18946
33202	10590365	AK052465 // Vipr1 // vasoactive intestinal peptide receptor 1 // 9 F4|9 72.5 cM // 2235	Vipr1	AK052465	AK052465 // Vipr1 // vasoactive intestinal peptide receptor 1 // 9 F4|9 72.5 cM // 2235	Vipr1	AK052465	0.00511348	0.0016226	5.26814
24779	10514912	AK002549 // Dio1 // deiodinase, iodothyronine, type I // 4 C7|4 50.18 cM // 13370 /// B	Dio1	AK002549	AK002549 // Dio1 // deiodinase, iodothyronine, type I // 4 C7|4 50.18 cM // 13370 /// B	Dio1	AK002549	0.0210634	0.00162964	3.13469
17262	10444802	AY989880 // H2-Q2 // histocompatibility 2, Q region locus 2 // 17 B1|17 18.64 cM // 150	H2-Q2	AY989880	AY989880 // H2-Q2 // histocompatibility 2, Q region locus 2 // 17 B1|17 18.64 cM // 150	H2-Q2	AY989880	0.0102653	0.00163408	2.95614
20511	10474936	AK017342 // Spint1 // serine protease inhibitor, Kunitz type 1 // 2 E5|2 // 20732 /// A	Spint1	AK017342	AK017342 // Spint1 // serine protease inhibitor, Kunitz type 1 // 2 E5|2 // 20732 /// A	Spint1	AK017342	0.00578535	0.00163448	8.89254
28865	10552546	AK002278 // Klk1 // kallikrein 1 // 7 B4|7 28.74 cM // 16612 /// BC010754 // Klk1 // ka	Klk1	AK002278	AK002278 // Klk1 // kallikrein 1 // 7 B4|7 28.74 cM // 16612 /// BC010754 // Klk1 // ka	Klk1	AK002278	0.00936252	0.0016351	5.47806
29940	10562181	AK146807 // Lsr // lipolysis stimulated lipoprotein receptor // 7 B1|7 // 54135 /// AK1	Lsr	AK146807	AK146807 // Lsr // lipolysis stimulated lipoprotein receptor // 7 B1|7 // 54135 /// AK1	Lsr	AK146807	0.0105569	0.00163516	8.48168
16084	10433735	BC026509 // Abcc1 // ATP-binding cassette, sub-family C (CFTR/MRP), member 1 // 16 A1|1	Abcc1	BC026509	BC026509 // Abcc1 // ATP-binding cassette, sub-family C (CFTR/MRP), member 1 // 16 A1|1	Abcc1	BC026509	0.0140923	0.00163973	-2.04524
3046	10341039	---		---	---		---	0.00833729	0.00164372	2.00848
17771	10449377	AK078863 // Spdef // SAM pointed domain containing ets transcription factor // 17|17 B1	Spdef	AK078863	AK078863 // Spdef // SAM pointed domain containing ets transcription factor // 17|17 B1	Spdef	AK078863	0.0156574	0.0016445	6.21444
17339	10445251	AK019869 // Gpr110 // G protein-coupled receptor 110 // 17 B3|17 // 77596 /// BC019217	Gpr110	AK019869	AK019869 // Gpr110 // G protein-coupled receptor 110 // 17 B3|17 // 77596 /// BC019217	Gpr110	AK019869	0.00864515	0.00164582	4.06815
30815	10568024	AK040885 // Coro1a // coronin, actin binding protein 1A // 7 F3|7 69.25 cM // 12721 ///	Coro1a	AK040885	AK040885 // Coro1a // coronin, actin binding protein 1A // 7 F3|7 69.25 cM // 12721 ///	Coro1a	AK040885	0.010656	0.0016464	-2.23436
2111	10340104	---		---	---		---	0.0140775	0.00165154	2.18841
29611	10559590	AK078884 // Ptprh // protein tyrosine phosphatase, receptor type, H // 7 A1|7 // 545902	Ptprh	AK078884	AK078884 // Ptprh // protein tyrosine phosphatase, receptor type, H // 7 A1|7 // 545902	Ptprh	AK078884	0.0172507	0.00165564	2.69423
11053	10387668	AK033440 // Tnk1 // tyrosine kinase, non-receptor, 1 // 11 B3|11 // 83813 /// AK076220	Tnk1	AK033440	AK033440 // Tnk1 // tyrosine kinase, non-receptor, 1 // 11 B3|11 // 83813 /// AK076220	Tnk1	AK033440	0.0124148	0.00165695	5.2351
12529	10401935	BC005685 // BC005685 // cDNA sequence BC005685 // 4|4 // 352945	BC005685	BC005685	BC005685 // BC005685 // cDNA sequence BC005685 // 4|4 // 352945	BC005685	BC005685	0.00554651	0.00165717	10.5939
14511	10418185	AK002441 // Tmem254a // transmembrane protein 254a // 14 B|14 15.19 cM // 66039 /// AK0	Tmem254a	AK002441	AK002441 // Tmem254a // transmembrane protein 254a // 14 B|14 15.19 cM // 66039 /// AK0	Tmem254a	AK002441	0.0142839	0.00165819	2.22817
30059	10563191	AK003969 // Trpm4 // transient receptor potential cation channel, subfamily M, member 4	Trpm4	AK003969	AK003969 // Trpm4 // transient receptor potential cation channel, subfamily M, member 4	Trpm4	AK003969	0.01883	0.001665	2.55554
5106	10343099	---		---	---		---	0.0218345	0.0016658	2.07343
27678	10542917	BC096374 // Hepacam2 // HEPACAM family member 2 // 6 A1|6 // 101202 /// NM_178899 // He	Hepacam2	BC096374	BC096374 // Hepacam2 // HEPACAM family member 2 // 6 A1|6 // 101202 /// NM_178899 // He	Hepacam2	BC096374	0.0176805	0.0016713	10.6465
24385	10511416	AK005704 // Tox // thymocyte selection-associated high mobility group box // 4 A1|4 //	Tox	AK005704	AK005704 // Tox // thymocyte selection-associated high mobility group box // 4 A1|4 //	Tox	AK005704	0.00561497	0.00168793	2.91282
890	10338883	---		---	---		---	0.0280659	0.00169006	3.3579
9038	10367805	AK078911 // Adgb // androglobin // 10 A1|10 // 215772 /// AK134038 // Adgb // androglob	Adgb	AK078911	AK078911 // Adgb // androglobin // 10 A1|10 // 215772 /// AK134038 // Adgb // androglob	Adgb	AK078911	0.017997	0.00169135	-2.10872
15311	10426261	AB231013 // Shank3 // SH3/ankyrin domain gene 3 // 15 E3|15 // 58234 /// HQ405757 // Sh	Shank3	AB231013	AB231013 // Shank3 // SH3/ankyrin domain gene 3 // 15 E3|15 // 58234 /// HQ405757 // Sh	Shank3	AB231013	0.00460374	0.00169163	-2.81552
26066	10527649	AK036605 // Medag // mesenteric estrogen dependent adipogenesis // 5 G3|5 // 70717 ///	Medag	AK036605	AK036605 // Medag // mesenteric estrogen dependent adipogenesis // 5 G3|5 // 70717 ///	Medag	AK036605	0.0274055	0.00169317	-5.25631
5357	10343350	---		---	---		---	0.0243729	0.00169764	2.43662
15496	10427890	XR_035247 // 9230109A22Rik // RIKEN cDNA 9230109A22 gene // 15 B1|15 // 223413 /// ENSM	9230109A22Rik	XR_035247	XR_035247 // 9230109A22Rik // RIKEN cDNA 9230109A22 gene // 15 B1|15 // 223413 /// ENSM	9230109A22Rik	XR_035247	0.0175641	0.00170119	2.72702
30467	10565689	AK139476 // Capn5 // calpain 5 // 7 E2|7 // 12337 /// AK155179 // Capn5 // calpain 5 //	Capn5	AK139476	AK139476 // Capn5 // calpain 5 // 7 E2|7 // 12337 /// AK155179 // Capn5 // calpain 5 //	Capn5	AK139476	0.00935106	0.0017043	5.38894
30070	10563350	AK033520 // Fut2 // fucosyltransferase 2 // 7 B4|7 29.41 cM // 14344 /// AK033586 // Fu	Fut2	AK033520	AK033520 // Fut2 // fucosyltransferase 2 // 7 B4|7 29.41 cM // 14344 /// AK033586 // Fu	Fut2	AK033520	0.00983128	0.0017084	19.9371
27132	10538163	AK005423 // Abp1 // amiloride binding protein 1 (amine oxidase, copper-containing) // 6	Abp1	AK005423	AK005423 // Abp1 // amiloride binding protein 1 (amine oxidase, copper-containing) // 6	Abp1	AK005423	0.0249134	0.00171158	18.5318
3731	10341724	---		---	---		---	0.00536024	0.00171375	2.63371
16201	10434934	AK009575 // Bdh1 // 3-hydroxybutyrate dehydrogenase, type 1 // 16 B2|16 // 71911 /// AK	Bdh1	AK009575	AK009575 // Bdh1 // 3-hydroxybutyrate dehydrogenase, type 1 // 16 B2|16 // 71911 /// AK	Bdh1	AK009575	0.0107869	0.00171699	3.20727
7410	10352439	AK082116 // Susd4 // sushi domain containing 4 // 1 H5|1 // 96935 /// BC021842 // Susd4	Susd4	AK082116	AK082116 // Susd4 // sushi domain containing 4 // 1 H5|1 // 96935 /// BC021842 // Susd4	Susd4	AK082116	0.0155258	0.00171927	3.85882
24296	10510482	BC014747 // Clstn1 // calsyntenin 1 // 4 E1|4 // 65945 /// AK034544 // Clstn1 // calsyn	Clstn1	BC014747	BC014747 // Clstn1 // calsyntenin 1 // 4 E1|4 // 65945 /// AK034544 // Clstn1 // calsyn	Clstn1	BC014747	0.0143463	0.00172039	2.64883
33803	10595953	BC118967 // Esyt3 // extended synaptotagmin-like protein 3 // 9 E3.3|9 51.54 cM // 2726	Esyt3	BC118967	BC118967 // Esyt3 // extended synaptotagmin-like protein 3 // 9 E3.3|9 51.54 cM // 2726	Esyt3	BC118967	0.015929	0.00172439	5.15724
15685	10429528	BC049723 // Ly6k // lymphocyte antigen 6 complex, locus K // --- // 76486 /// NM_029627	Ly6k	BC049723	BC049723 // Ly6k // lymphocyte antigen 6 complex, locus K // --- // 76486 /// NM_029627	Ly6k	BC049723	0.0137308	0.00174362	2.98748
23355	10501832	AK004660 // Abcd3 // ATP-binding cassette, sub-family D (ALD), member 3 // 3 G-H1|3 52.	Abcd3	AK004660	AK004660 // Abcd3 // ATP-binding cassette, sub-family D (ALD), member 3 // 3 G-H1|3 52.	Abcd3	AK004660	0.0169562	0.0017466	2.47683
25799	10524866	NM_001033311 // Vsig10 // V-set and immunoglobulin domain containing 10 // 5 F|5 // 231	Vsig10	NM_001033311	NM_001033311 // Vsig10 // V-set and immunoglobulin domain containing 10 // 5 F|5 // 231	Vsig10	NM_001033311	0.0201746	0.00174762	2.85307
29562	10559185	AK075832 // Syt8 // synaptotagmin VIII // 7 F5|7 // 55925 /// AB026805 // Syt8 // synap	Syt8	AK075832	AK075832 // Syt8 // synaptotagmin VIII // 7 F5|7 // 55925 /// AB026805 // Syt8 // synap	Syt8	AK075832	0.0088687	0.00175234	3.97744
22572	10494757	XR_168819 // Gm12474 // predicted gene 12474 // 3 F2.2|3 // 545557 /// XR_168411 // Gm1	Gm12474	XR_168819	XR_168819 // Gm12474 // predicted gene 12474 // 3 F2.2|3 // 545557 /// XR_168411 // Gm1	Gm12474	XR_168819	0.0235445	0.00175867	2.97903
30944	10569038	BC025477 // Ano9 // anoctamin 9 // 7 F5|7 // 71345 /// BC049815 // Ano9 // anoctamin 9	Ano9	BC025477	BC025477 // Ano9 // anoctamin 9 // 7 F5|7 // 71345 /// BC049815 // Ano9 // anoctamin 9	Ano9	BC025477	0.0154658	0.00176022	4.21234
23983	10507379	AK122519 // Zswim5 // zinc finger SWIM-type containing 5 // 4 D1|4 // 74464 /// BC08937	Zswim5	AK122519	AK122519 // Zswim5 // zinc finger SWIM-type containing 5 // 4 D1|4 // 74464 /// BC08937	Zswim5	AK122519	0.015036	0.00176133	5.62428
25858	10525542	AK014498 // Bcl7a // B cell CLL/lymphoma 7A // 5 F|5 // 77045 /// AK044782 // Bcl7a //	Bcl7a	AK014498	AK014498 // Bcl7a // B cell CLL/lymphoma 7A // 5 F|5 // 77045 /// AK044782 // Bcl7a //	Bcl7a	AK014498	0.0113147	0.00176163	2.19035
20719	10477022	AK136572 // Sdcbp2 // syndecan binding protein (syntenin) 2 // 2 G3|2 // 228765 /// AK1	Sdcbp2	AK136572	AK136572 // Sdcbp2 // syndecan binding protein (syntenin) 2 // 2 G3|2 // 228765 /// AK1	Sdcbp2	AK136572	0.00717284	0.00176298	3.95259
9403	10371466	AK043854 // Syn3 // synapsin III // 10|10 C2 // 27204 /// AK048643 // Syn3 // synapsin	Syn3	AK043854	AK043854 // Syn3 // synapsin III // 10|10 C2 // 27204 /// AK048643 // Syn3 // synapsin	Syn3	AK043854	0.0145369	0.00176662	3.30391
30559	10566258	ENSMUST00000098192 // Hbb-bs // hemoglobin, beta adult s chain // 7|7 // 100503605 ///	Hbb-bs	ENSMUST00000098192	ENSMUST00000098192 // Hbb-bs // hemoglobin, beta adult s chain // 7|7 // 100503605 ///	Hbb-bs	ENSMUST00000098192	0.0010685	0.00176819	-2.54264
1958	10339951	---		---	---		---	0.011133	0.00176981	3.40523
17383	10445678	BC006605 // AI661453 // expressed sequence AI661453 // 17 C|17 // 224833 /// NM_145489	AI661453	BC006605	BC006605 // AI661453 // expressed sequence AI661453 // 17 C|17 // 224833 /// NM_145489	AI661453	BC006605	0.00656004	0.00176987	3.36411
13433	10409118	AK007980 // Wnk2 // WNK lysine deficient protein kinase 2 // 13 B1|13 25.07 cM // 75607	Wnk2	AK007980	AK007980 // Wnk2 // WNK lysine deficient protein kinase 2 // 13 B1|13 25.07 cM // 75607	Wnk2	AK007980	0.0159342	0.00177113	6.16654
20712	10476969	AK032769 // Pygb // brain glycogen phosphorylase // 2 G3|2 74.74 cM // 110078 /// AK035	Pygb	AK032769	AK032769 // Pygb // brain glycogen phosphorylase // 2 G3|2 74.74 cM // 110078 /// AK035	Pygb	AK032769	0.0260493	0.00177414	3.66078
12887	10404874	AK034887 // Mylip // myosin regulatory light chain interacting protein // 13 A5|13 // 2	Mylip	AK034887	AK034887 // Mylip // myosin regulatory light chain interacting protein // 13 A5|13 // 2	Mylip	AK034887	0.00577939	0.00177883	2.4363
24189	10509410	AK005063 // Rap1gap // Rap1 GTPase-activating protein // 4 D3|4 70.02 cM // 110351 ///	Rap1gap	AK005063	AK005063 // Rap1gap // Rap1 GTPase-activating protein // 4 D3|4 70.02 cM // 110351 ///	Rap1gap	AK005063	0.0244013	0.00178057	3.23406
26093	10528015	AK010437 // Steap1 // six transmembrane epithelial antigen of the prostate 1 // 5 A1|5	Steap1	AK010437	AK010437 // Steap1 // six transmembrane epithelial antigen of the prostate 1 // 5 A1|5	Steap1	AK010437	0.0126694	0.00178791	-2.45756
10955	10386455	AK038932 // Rasd1 // RAS, dexamethasone-induced 1 // 11|11 B2 // 19416 /// AF009246 //	Rasd1	AK038932	AK038932 // Rasd1 // RAS, dexamethasone-induced 1 // 11|11 B2 // 19416 /// AF009246 //	Rasd1	AK038932	0.00778562	0.0017882	3.20439
24589	10513162	NM_011207 // Ptpn3 // protein tyrosine phosphatase, non-receptor type 3 // 4 B3|4 31.66	Ptpn3	NM_011207	NM_011207 // Ptpn3 // protein tyrosine phosphatase, non-receptor type 3 // 4 B3|4 31.66	Ptpn3	NM_011207	0.0111463	0.00178899	3.92662
26731	10534324	AK139231 // Limk1 // LIM-domain containing, protein kinase // 5 G2|5 74.73 cM // 16885	Limk1	AK139231	AK139231 // Limk1 // LIM-domain containing, protein kinase // 5 G2|5 74.73 cM // 16885	Limk1	AK139231	0.0125982	0.00178929	-3.48313
31247	10571752	AK031645 // Dctd // dCMP deaminase // 8 B1.2|8 // 320685 /// AK039066 // Dctd // dCMP d	Dctd	AK031645	AK031645 // Dctd // dCMP deaminase // 8 B1.2|8 // 320685 /// AK039066 // Dctd // dCMP d	Dctd	AK031645	0.0131707	0.00179038	-2.8366
14515	10418210	AK002441 // Tmem254a // transmembrane protein 254a // 14 B|14 15.19 cM // 66039 /// AK0	Tmem254a	AK002441	AK002441 // Tmem254a // transmembrane protein 254a // 14 B|14 15.19 cM // 66039 /// AK0	Tmem254a	AK002441	0.0155085	0.00179796	2.25174
27232	10538901	BC005685 // BC005685 // cDNA sequence BC005685 // 4|4 // 352945	BC005685	BC005685	BC005685 // BC005685 // cDNA sequence BC005685 // 4|4 // 352945	BC005685	BC005685	0.00579472	0.00179854	10.3981
19275	10463430	AK039355 // Sema4g // sema domain, immunoglobulin domain (Ig), transmembrane domain (TM	Sema4g	AK039355	AK039355 // Sema4g // sema domain, immunoglobulin domain (Ig), transmembrane domain (TM	Sema4g	AK039355	0.0165987	0.00180065	3.8669
18929	10460423	AK138560 // Sptbn2 // spectrin beta, non-erythrocytic 2 // 19 A|19 4.1 cM // 20743 ///	Sptbn2	AK138560	AK138560 // Sptbn2 // spectrin beta, non-erythrocytic 2 // 19 A|19 4.1 cM // 20743 ///	Sptbn2	AK138560	0.0205149	0.0018083	3.159
14513	10418198	AK002441 // Tmem254a // transmembrane protein 254a // 14 B|14 15.19 cM // 66039 /// AK0	Tmem254a	AK002441	AK002441 // Tmem254a // transmembrane protein 254a // 14 B|14 15.19 cM // 66039 /// AK0	Tmem254a	AK002441	0.0156174	0.00181032	2.24676
21639	10485711	AK012026 // Fibin // fin bud initiation factor homolog (zebrafish) // 2 E3|2 // 67606 /	Fibin	AK012026	AK012026 // Fibin // fin bud initiation factor homolog (zebrafish) // 2 E3|2 // 67606 /	Fibin	AK012026	0.0122728	0.00181412	-4.25126
28010	10545569	BC046602 // Reg3g // regenerating islet-derived 3 gamma // 6 C3|6 // 19695 /// AK008446	Reg3g	BC046602	BC046602 // Reg3g // regenerating islet-derived 3 gamma // 6 C3|6 // 19695 /// AK008446	Reg3g	BC046602	0.00193713	0.00181642	32.6898
13099	10406581	AK031241 // Dhfr // dihydrofolate reductase // 13 C3|13 47.64 cM // 13361 /// AK136212	Dhfr	AK031241	AK031241 // Dhfr // dihydrofolate reductase // 13 C3|13 47.64 cM // 13361 /// AK136212	Dhfr	AK031241	0.00157561	0.00182058	-2.02698
19630	10466947	AK041066 // Ermp1 // endoplasmic reticulum metallopeptidase 1 // 19 C1|19 24.17 cM // 2	Ermp1	AK041066	AK041066 // Ermp1 // endoplasmic reticulum metallopeptidase 1 // 19 C1|19 24.17 cM // 2	Ermp1	AK041066	0.0139191	0.00182296	3.11344
5768	10343761	---		---	---		---	0.0269415	0.00182649	3.99088
4538	10342531	---		---	---		---	0.0138721	0.00183083	2.00477
17043	10442311	BC038613 // Ccdc64b // coiled-coil domain containing 64B // 17 A3.3|17 // 212733 /// NM	Ccdc64b	BC038613	BC038613 // Ccdc64b // coiled-coil domain containing 64B // 17 A3.3|17 // 212733 /// NM	Ccdc64b	BC038613	0.0194058	0.00184537	2.66553
11465	10391762	BC023153 // Gjc1 // gap junction protein, gamma 1 // 11 E1|11 // 14615 /// AK052353 //	Gjc1	BC023153	BC023153 // Gjc1 // gap junction protein, gamma 1 // 11 E1|11 // 14615 /// AK052353 //	Gjc1	BC023153	0.00740145	0.00185266	-2.98702
15623	10428955	AK033603 // Gsdmc2 // gasdermin C2 // 15 D1|15 // 331063 /// BC113153 // Gsdmc2 // gasd	Gsdmc2	AK033603	AK033603 // Gsdmc2 // gasdermin C2 // 15 D1|15 // 331063 /// BC113153 // Gsdmc2 // gasd	Gsdmc2	AK033603	0.00526342	0.00185933	45.4024
24183	10509267	AK012727 // Wnt4 // wingless-related MMTV integration site 4 // 4 D3|4 // 22417 /// BC1	Wnt4	AK012727	AK012727 // Wnt4 // wingless-related MMTV integration site 4 // 4 D3|4 // 22417 /// BC1	Wnt4	AK012727	0.0284365	0.00186103	3.34963
7815	10356593	AK005022 // Hes6 // hairy and enhancer of split 6 // 1 D|1 // 55927 /// AK007480 // Hes	Hes6	AK005022	AK005022 // Hes6 // hairy and enhancer of split 6 // 1 D|1 // 55927 /// AK007480 // Hes	Hes6	AK005022	0.0127689	0.00186283	2.47795
19354	10464391	AK132093 // Emx2 // empty spiracles homeobox 2 // 19 D3|19 56.28 cM // 13797 /// AY1174	Emx2	AK132093	AK132093 // Emx2 // empty spiracles homeobox 2 // 19 D3|19 56.28 cM // 13797 /// AY1174	Emx2	AK132093	0.0380944	0.00186914	-4.88307
23992	10507475	---		---	---		---	0.0121265	0.00187054	-2.28831
30779	10567580	AK040569 // Igsf6 // immunoglobulin superfamily, member 6 // 7|7 F2-F3 // 80719 /// AK1	Igsf6	AK040569	AK040569 // Igsf6 // immunoglobulin superfamily, member 6 // 7|7 F2-F3 // 80719 /// AK1	Igsf6	AK040569	0.0105898	0.00187289	-3.26046
21927	10488965	AK018656 // Fer1l4 // fer-1-like 4 (C. elegans) // 2|2 H2 // 74562 /// NM_001136556 //	Fer1l4	AK018656	AK018656 // Fer1l4 // fer-1-like 4 (C. elegans) // 2|2 H2 // 74562 /// NM_001136556 //	Fer1l4	AK018656	0.0156111	0.00187823	6.23954
24291	10510447	BC035954 // Casz1 // castor zinc finger 1 // 4 E2|4 78.87 cM // 69743 /// NM_001159344	Casz1	BC035954	BC035954 // Casz1 // castor zinc finger 1 // 4 E2|4 78.87 cM // 69743 /// NM_001159344	Casz1	BC035954	0.03573	0.00187982	2.55234
28558	10550332	ENSMUST00000141496 // Ap2s1 // adaptor-related protein complex 2, sigma 1 subunit // 7	Ap2s1	ENSMUST00000141496	ENSMUST00000141496 // Ap2s1 // adaptor-related protein complex 2, sigma 1 subunit // 7	Ap2s1	ENSMUST00000141496	0.0159075	0.00188063	2.48853
17578	10447602	AK002766 // Ezr // ezrin // 17 A1|17 // 22350 /// AK004588 // Ezr // ezrin // 17 A1|17	Ezr	AK002766	AK002766 // Ezr // ezrin // 17 A1|17 // 22350 /// AK004588 // Ezr // ezrin // 17 A1|17	Ezr	AK002766	0.0273295	0.0018808	5.80241
10686	10384064	AK046454 // Camk2b // calcium/calmodulin-dependent protein kinase II, beta // 11 A1|11	Camk2b	AK046454	AK046454 // Camk2b // calcium/calmodulin-dependent protein kinase II, beta // 11 A1|11	Camk2b	AK046454	0.0112532	0.0018831	3.21621
16368	10436608	AK004908 // Cxadr // coxsackie virus and adenovirus receptor // 16|16 C // 13052 /// AK	Cxadr	AK004908	AK004908 // Cxadr // coxsackie virus and adenovirus receptor // 16|16 C // 13052 /// AK	Cxadr	AK004908	0.0196447	0.00188533	6.58383
7041	10348896	AK144526 // Gal3st2 // galactose-3-O-sulfotransferase 2 // 1 D|1 // 381334 /// AK165692	Gal3st2	AK144526	AK144526 // Gal3st2 // galactose-3-O-sulfotransferase 2 // 1 D|1 // 381334 /// AK165692	Gal3st2	AK144526	0.0118853	0.00188825	2.34036
11049	10387648	BC144871 // Tmem102 // transmembrane protein 102 // 11 B3|11 // 380705 /// NM_001033433	Tmem102	BC144871	BC144871 // Tmem102 // transmembrane protein 102 // 11 B3|11 // 380705 /// NM_001033433	Tmem102	BC144871	0.0137807	0.00189049	6.71891
3088	10341081	---		---	---		---	0.0159353	0.00189866	2.06416
28184	10547177	AK036528 // Rassf4 // Ras association (RalGDS/AF-6) domain family member 4 // 6 E3|6 //	Rassf4	AK036528	AK036528 // Rassf4 // Ras association (RalGDS/AF-6) domain family member 4 // 6 E3|6 //	Rassf4	AK036528	0.0168555	0.00190118	-2.32719
13477	10409502	BC048784 // Dok3 // docking protein 3 // 13 B1|13 // 27261 /// AK137520 // Dok3 // dock	Dok3	BC048784	BC048784 // Dok3 // docking protein 3 // 13 B1|13 // 27261 /// AK137520 // Dok3 // dock	Dok3	BC048784	0.0154849	0.00190273	-2.51932
30475	10565775	AK002443 // Dgat2 // diacylglycerol O-acyltransferase 2 // 7|7 F1 // 67800 /// AK003803	Dgat2	AK002443	AK002443 // Dgat2 // diacylglycerol O-acyltransferase 2 // 7|7 F1 // 67800 /// AK003803	Dgat2	AK002443	0.00743119	0.00191152	4.63631
15829	10430931	AK150635 // Nfam1 // Nfat activating molecule with ITAM motif 1 // 15|15 E2 // 74039 //	Nfam1	AK150635	AK150635 // Nfam1 // Nfat activating molecule with ITAM motif 1 // 15|15 E2 // 74039 //	Nfam1	AK150635	0.0152193	0.00191244	-2.23219
32747	10585331	AK044881 // Exph5 // exophilin 5 // 9 A5.3|9 // 320051 /// AK046924 // Exph5 // exophil	Exph5	AK044881	AK044881 // Exph5 // exophilin 5 // 9 A5.3|9 // 320051 /// AK046924 // Exph5 // exophil	Exph5	AK044881	0.0139566	0.00191356	3.75315
24375	10511333	AK044405 // Plag1 // pleiomorphic adenoma gene 1 // 4 A1|4 // 56711 /// AK135759 // Pla	Plag1	AK044405	AK044405 // Plag1 // pleiomorphic adenoma gene 1 // 4 A1|4 // 56711 /// AK135759 // Pla	Plag1	AK044405	0.00819797	0.00191942	-3.45118
17278	10444932	BC020483 // Ppp1r18 // protein phosphatase 1, regulatory subunit 18 // 17 B1|17 // 7644	Ppp1r18	BC020483	BC020483 // Ppp1r18 // protein phosphatase 1, regulatory subunit 18 // 17 B1|17 // 7644	Ppp1r18	BC020483	0.0250508	0.00192151	-3.05273
3827	10341820	---		---	---		---	0.0195362	0.00192354	3.92695
17449	10446282	AK133202 // Emr1 // EGF-like module containing, mucin-like, hormone receptor-like seque	Emr1	AK133202	AK133202 // Emr1 // EGF-like module containing, mucin-like, hormone receptor-like seque	Emr1	AK133202	0.0130807	0.00192857	-2.56086
30848	10568266	AK085511 // Gm166 // predicted gene 166 // 7 F3|7 // 233899 /// BC066021 // Gm166 // pr	Gm166	AK085511	AK085511 // Gm166 // predicted gene 166 // 7 F3|7 // 233899 /// BC066021 // Gm166 // pr	Gm166	AK085511	0.0177804	0.00192924	2.08387
6107	10344100	---		---	---		---	0.0222092	0.00193651	2.44625
23430	10502622	AK007466 // Clca3 // chloride channel calcium activated 3 // 3 H2|3 69.26 cM // 23844 /	Clca3	AK007466	AK007466 // Clca3 // chloride channel calcium activated 3 // 3 H2|3 69.26 cM // 23844 /	Clca3	AK007466	0.00612326	0.00194231	30.3389
30979	10569335	AK003142 // H19 // H19 fetal liver mRNA // 7 F5|7 87.97 cM // 14955 /// AK145379 // H19	H19	AK003142	AK003142 // H19 // H19 fetal liver mRNA // 7 F5|7 87.97 cM // 14955 /// AK145379 // H19	H19	AK003142	0.00231669	0.00194497	-8.40205
21302	10483326	AK141871 // Scn9a // sodium channel, voltage-gated, type IX, alpha // 2 C1.3|2 39.13 cM	Scn9a	AK141871	AK141871 // Scn9a // sodium channel, voltage-gated, type IX, alpha // 2 C1.3|2 39.13 cM	Scn9a	AK141871	0.0326462	0.00194521	-2.65539
29839	10561055	AF101164 // Ceacam2 // carcinoembryonic antigen-related cell adhesion molecule 2 // 7 A	Ceacam2	AF101164	AF101164 // Ceacam2 // carcinoembryonic antigen-related cell adhesion molecule 2 // 7 A	Ceacam2	AF101164	0.0168932	0.00194623	6.78056
8696	10364511	AK020266 // Misp // mitotic spindle positioning // 10 C1|10 // 78906 /// BC013508 // Mi	Misp	AK020266	AK020266 // Misp // mitotic spindle positioning // 10 C1|10 // 78906 /// BC013508 // Mi	Misp	AK020266	0.00814181	0.00194942	2.70999
19608	10466798	---		---	---		---	0.0144405	0.00194945	2.35876
2924	10340917	---		---	---		---	0.0167838	0.00195433	-2.39352
16540	10438189	AK030586 // Slc7a4 // solute carrier family 7 (cationic amino acid transporter, y+ syst	Slc7a4	AK030586	AK030586 // Slc7a4 // solute carrier family 7 (cationic amino acid transporter, y+ syst	Slc7a4	AK030586	0.0208962	0.00195702	5.34126
25418	10520982	AK043137 // Depdc5 // DEP domain containing 5 // 5 B1|5 17.35 cM // 277854 /// AK078771	Depdc5	AK043137	AK043137 // Depdc5 // DEP domain containing 5 // 5 B1|5 17.35 cM // 277854 /// AK078771	Depdc5	AK043137	0.02041	0.00195907	2.01624
33135	10589654	AB107016 // Als2cl // ALS2 C-terminal like // 9 F3|9 60.79 cM // 235633 /// AF481142 //	Als2cl	AB107016	AB107016 // Als2cl // ALS2 C-terminal like // 9 F3|9 60.79 cM // 235633 /// AF481142 //	Als2cl	AB107016	0.0122286	0.00196063	3.61145
28365	10548761	AK165308 // Hebp1 // heme binding protein 1 // 6 G1|6 // 15199 /// AF117613 // Hebp1 //	Hebp1	AK165308	AK165308 // Hebp1 // heme binding protein 1 // 6 G1|6 // 15199 /// AF117613 // Hebp1 //	Hebp1	AK165308	0.0306476	0.00196323	-2.55722
22035	10489985	AK082271 // Atp9a // ATPase, class II, type 9A // 2 H3|2 // 11981 /// AK089064 // Atp9a	Atp9a	AK082271	AK082271 // Atp9a // ATPase, class II, type 9A // 2 H3|2 // 11981 /// AK089064 // Atp9a	Atp9a	AK082271	0.029857	0.00196575	4.66497
902	10338895	---		---	---		---	0.00824526	0.00196831	2.441
30468	10565705	BC058228 // Omp // olfactory marker protein // 7 E2|7 53.59 cM // 18378 /// AK133724 //	Omp	BC058228	BC058228 // Omp // olfactory marker protein // 7 E2|7 53.59 cM // 18378 /// AK133724 //	Omp	BC058228	0.0132927	0.00198034	3.19486
13540	10410007	AK002216 // Fbp1 // fructose bisphosphatase 1 // 13|13 B3-C1 // 14121 /// AK149527 // F	Fbp1	AK002216	AK002216 // Fbp1 // fructose bisphosphatase 1 // 13|13 B3-C1 // 14121 /// AK149527 // F	Fbp1	AK002216	0.0114834	0.00198213	5.91936
17698	10448471	AK003619 // Dnase1l2 // deoxyribonuclease 1-like 2 // 17 A3.3|17 // 66705 /// BC106188	Dnase1l2	AK003619	AK003619 // Dnase1l2 // deoxyribonuclease 1-like 2 // 17 A3.3|17 // 66705 /// BC106188	Dnase1l2	AK003619	0.0148156	0.00198412	4.49113
25459	10521555	AK006373 // Lyar // Ly1 antibody reactive clone // 5 B3|5 20.29 cM // 17089 /// AK07672	Lyar	AK006373	AK006373 // Lyar // Ly1 antibody reactive clone // 5 B3|5 20.29 cM // 17089 /// AK07672	Lyar	AK006373	0.0116499	0.00198565	-2.0625
28400	10549097	AK002257 // Ldhb // lactate dehydrogenase B // 6 G2|6 74.17 cM // 16832 /// AK019391 //	Ldhb	AK002257	AK002257 // Ldhb // lactate dehydrogenase B // 6 G2|6 74.17 cM // 16832 /// AK019391 //	Ldhb	AK002257	0.0152353	0.0019932	-2.5319
18714	10458498	BC069932 // Arap3 // ArfGAP with RhoGAP domain, ankyrin repeat and PH domain 3 // 18 B3	Arap3	BC069932	BC069932 // Arap3 // ArfGAP with RhoGAP domain, ankyrin repeat and PH domain 3 // 18 B3	Arap3	BC069932	0.0132613	0.00199323	-2.09436
8285	10360848	AK013440 // Marc2 // mitochondrial amidoxime reducing component 2 // 1|1 H4 // 67247 //	2015-03-02	AK013440	AK013440 // Marc2 // mitochondrial amidoxime reducing component 2 // 1|1 H4 // 67247 //	2015-03-02	AK013440	0.00626128	0.0019951	2.16685
12216	10399189	AK053093 // Sp8 // trans-acting transcription factor 8 // 12 F2|12 // 320145 /// BC0825	Sp8	AK053093	AK053093 // Sp8 // trans-acting transcription factor 8 // 12 F2|12 // 320145 /// BC0825	Sp8	AK053093	0.0124364	0.00199558	3.91691
6468	10344461	---		---	---		---	0.0184547	0.00199988	2.0285
11580	10393166	BC003276 // St6galnac2 // ST6 (alpha-N-acetyl-neuraminyl-2,3-beta-galactosyl-1,3)-N-ace	St6galnac2	BC003276	BC003276 // St6galnac2 // ST6 (alpha-N-acetyl-neuraminyl-2,3-beta-galactosyl-1,3)-N-ace	St6galnac2	BC003276	0.0130872	0.00200133	3.72131
15089	10424113	AK037039 // Mal2 // mal, T cell differentiation protein 2 // 15 D1|15 // 105853 /// BC1	Mal2	AK037039	AK037039 // Mal2 // mal, T cell differentiation protein 2 // 15 D1|15 // 105853 /// BC1	Mal2	AK037039	0.00609557	0.00202017	24.3612
22191	10491354	AK007493 // Zfp639 // zinc finger protein 639 // 3|3 B // 67778 /// AK049934 // Zfp639	Zfp639	AK007493	AK007493 // Zfp639 // zinc finger protein 639 // 3|3 B // 67778 /// AK049934 // Zfp639	Zfp639	AK007493	0.0103578	0.00203312	-2.31489
12448	10401149	AF157600 // Plek2 // pleckstrin 2 // 12|12 D2 // 27260 /// AF170564 // Plek2 // pleckst	Plek2	AF157600	AF157600 // Plek2 // pleckstrin 2 // 12|12 D2 // 27260 /// AF170564 // Plek2 // pleckst	Plek2	AF157600	0.0391051	0.00203561	3.85592
26028	10527233	AK016645 // Cyth3 // cytohesin 3 // 5 G2|5 82.36 cM // 19159 /// AK036191 // Cyth3 // c	Cyth3	AK016645	AK016645 // Cyth3 // cytohesin 3 // 5 G2|5 82.36 cM // 19159 /// AK036191 // Cyth3 // c	Cyth3	AK016645	0.0150887	0.00203802	-2.01592
7445	10352827	ENSMUST00000160822 // A130010J15Rik // RIKEN cDNA A130010J15 gene // 1 H6|1 // 319266	A130010J15Rik	ENSMUST00000160822	ENSMUST00000160822 // A130010J15Rik // RIKEN cDNA A130010J15 gene // 1 H6|1 // 319266	A130010J15Rik	ENSMUST00000160822	0.0251052	0.00204099	2.40379
26315	10530201	AK054064 // Ugdh // UDP-glucose dehydrogenase // 5 C3.1|5 33.67 cM // 22235 /// AK14467	Ugdh	AK054064	AK054064 // Ugdh // UDP-glucose dehydrogenase // 5 C3.1|5 33.67 cM // 22235 /// AK14467	Ugdh	AK054064	0.0248753	0.0020416	-2.14041
31062	10570278	ENSMUST00000118696 // Gm15352 // predicted gene 15352 // --- // ---	Gm15352	ENSMUST00000118696	ENSMUST00000118696 // Gm15352 // predicted gene 15352 // --- // ---	Gm15352	ENSMUST00000118696	0.0164514	0.00205771	3.59232
14903	10422009	---		---	---		---	0.0123701	0.00206058	2.70777
23273	10501046	AK137946 // Gm10673 // predicted gene 10673 // --- // 100038559	Gm10673	AK137946	AK137946 // Gm10673 // predicted gene 10673 // --- // 100038559	Gm10673	AK137946	0.0133101	0.00207981	7.42809
23891	10506301	AK140785 // Lepr // leptin receptor // 4 C6|4 46.96 cM // 16847 /// AK143989 // Lepr //	Lepr	AK140785	AK140785 // Lepr // leptin receptor // 4 C6|4 46.96 cM // 16847 /// AK143989 // Lepr //	Lepr	AK140785	0.0161744	0.00208027	-2.06752
23162	10500021	AK018143 // Cgn // cingulin // 3 F2.1|3 40.74 cM // 70737 /// BC052941 // Cgn // cingul	Cgn	AK018143	AK018143 // Cgn // cingulin // 3 F2.1|3 40.74 cM // 70737 /// BC052941 // Cgn // cingul	Cgn	AK018143	0.00798458	0.00208512	3.07478
26748	10534531	AK076615 // Ywhag // tyrosine 3-monooxygenase/tryptophan 5-monooxygenase activation pro	Ywhag	AK076615	AK076615 // Ywhag // tyrosine 3-monooxygenase/tryptophan 5-monooxygenase activation pro	Ywhag	AK076615	0.0129515	0.00208651	-2.09697
26344	10530496	AY191415 // Zar1 // zygote arrest 1 // 5 C3.2|5 // 317755 /// BC099399 // Zar1 // zygot	Zar1	AY191415	AY191415 // Zar1 // zygote arrest 1 // 5 C3.2|5 // 317755 /// BC099399 // Zar1 // zygot	Zar1	AY191415	0.019382	0.00208807	-2.32766
16598	10438690	AK146954 // Rfc4 // replication factor C (activator 1) 4 // 16 B1|16 // 106344 /// AK14	Rfc4	AK146954	AK146954 // Rfc4 // replication factor C (activator 1) 4 // 16 B1|16 // 106344 /// AK14	Rfc4	AK146954	0.00873612	0.00209115	-2.19147
25251	10519266	NR_029723 // Mir200a // microRNA 200a // 4|4 // 387242 /// ENSMUST00000083466 // Mir200	Mir200a	NR_029723	NR_029723 // Mir200a // microRNA 200a // 4|4 // 387242 /// ENSMUST00000083466 // Mir200	Mir200a	NR_029723	0.0178164	0.00209308	3.87954
2166	10340159	---		---	---		---	0.0139308	0.00209527	2.21392
19954	10470182	AK012810 // Bmyc // brain expressed myelocytomatosis oncogene // 2 A3|2 // 107771 /// A	Bmyc	AK012810	AK012810 // Bmyc // brain expressed myelocytomatosis oncogene // 2 A3|2 // 107771 /// A	Bmyc	AK012810	0.0045753	0.00209646	3.59878
35024	10605522	NM_001099307 // Gm7173 // predicted gene 7173 // X B|X // 636104 /// ENSMUST00000101410	Gm7173	NM_001099307	NM_001099307 // Gm7173 // predicted gene 7173 // X B|X // 636104 /// ENSMUST00000101410	Gm7173	NM_001099307	0.0168613	0.00209846	2.18979
16052	10433462	AK002858 // Pmm2 // phosphomannomutase 2 // 16 A1|16 // 54128 /// AK003334 // Pmm2 // p	Pmm2	AK002858	AK002858 // Pmm2 // phosphomannomutase 2 // 16 A1|16 // 54128 /// AK003334 // Pmm2 // p	Pmm2	AK002858	0.023439	0.00210024	2.35
5605	10343598	---		---	---		---	0.01176	0.0021052	2.16719
11097	10388194	AK156007 // Spns2 // spinster homolog 2 // 11 B4|11 // 216892 /// AB441166 // Spns2 //	Spns2	AK156007	AK156007 // Spns2 // spinster homolog 2 // 11 B4|11 // 216892 /// AB441166 // Spns2 //	Spns2	AK156007	0.0109699	0.00211227	3.42405
8159	10359762	AK030934 // Rcsd1 // RCSD domain containing 1 // 1 H2.3|1 // 226594 /// AK037254 // Rcs	Rcsd1	AK030934	AK030934 // Rcsd1 // RCSD domain containing 1 // 1 H2.3|1 // 226594 /// AK037254 // Rcs	Rcsd1	AK030934	0.0213865	0.00211697	-2.22108
15194	10425066	AK133420 // Csf2rb // colony stimulating factor 2 receptor, beta, low-affinity (granulo	Csf2rb	AK133420	AK133420 // Csf2rb // colony stimulating factor 2 receptor, beta, low-affinity (granulo	Csf2rb	AK133420	0.0270078	0.00212772	-2.32777
10386	10381049	AK045359 // Rapgefl1 // Rap guanine nucleotide exchange factor (GEF)-like 1 // 11 D|11	Rapgefl1	AK045359	AK045359 // Rapgefl1 // Rap guanine nucleotide exchange factor (GEF)-like 1 // 11 D|11	Rapgefl1	AK045359	0.015571	0.00213113	3.14195
32701	10584835	AK049878 // Mpzl3 // myelin protein zero-like 3 // 9 A5.2|9 24.84 cM // 319742 /// AK15	Mpzl3	AK049878	AK049878 // Mpzl3 // myelin protein zero-like 3 // 9 A5.2|9 24.84 cM // 319742 /// AK15	Mpzl3	AK049878	0.0265582	0.00214039	4.01008
4821	10342814	---		---	---		---	0.0311424	0.00214414	2.04762
29059	10554574	AY512939 // Tm6sf1 // transmembrane 6 superfamily member 1 // 7 D1|7 // 107769 /// AK04	Tm6sf1	AY512939	AY512939 // Tm6sf1 // transmembrane 6 superfamily member 1 // 7 D1|7 // 107769 /// AK04	Tm6sf1	AY512939	0.0128876	0.00214749	-2.20796
11559	10392910	AK044395 // Hid1 // HID1 domain containing // 11 E2|11 // 217310 /// AK049861 // Hid1 /	Hid1	AK044395	AK044395 // Hid1 // HID1 domain containing // 11 E2|11 // 217310 /// AK049861 // Hid1 /	Hid1	AK044395	0.0121858	0.00215406	5.43596
8232	10360377	AK054438 // AI607873 // expressed sequence AI607873 // 1 H3|1 // 226691 /// BC150711 //	AI607873	AK054438	AK054438 // AI607873 // expressed sequence AI607873 // 1 H3|1 // 226691 /// BC150711 //	AI607873	AK054438	0.0114432	0.00215536	-2.44592
9768	10375083	AK148118 // Stk10 // serine/threonine kinase 10 // 11 A4|11 18.97 cM // 20868 /// BC096	Stk10	AK148118	AK148118 // Stk10 // serine/threonine kinase 10 // 11 A4|11 18.97 cM // 20868 /// BC096	Stk10	AK148118	0.0296761	0.00216812	-2.30093
30393	10565152	NM_001164087 // Homer2 // homer homolog 2 (Drosophila) // 7 D3|7 // 26557 /// NM_011983	Homer2	NM_001164087	NM_001164087 // Homer2 // homer homolog 2 (Drosophila) // 7 D3|7 // 26557 /// NM_011983	Homer2	NM_001164087	0.0345482	0.00217014	4.77315
25742	10524169	AK086490 // Pole // polymerase (DNA directed), epsilon // 5 E3-E5|5 53.45 cM // 18973 /	Pole	AK086490	AK086490 // Pole // polymerase (DNA directed), epsilon // 5 E3-E5|5 53.45 cM // 18973 /	Pole	AK086490	0.00656463	0.00217355	-2.34032
23958	10507137	AK002288 // Pdzk1ip1 // PDZK1 interacting protein 1 // 4 D1|4 // 67182 /// AK007936 //	Pdzk1ip1	AK002288	AK002288 // Pdzk1ip1 // PDZK1 interacting protein 1 // 4 D1|4 // 67182 /// AK007936 //	Pdzk1ip1	AK002288	0.00408214	0.00217395	6.65802
21177	10481627	AK149774 // Lcn2 // lipocalin 2 // 2 A3|2 22.09 cM // 16819 /// BC132069 // Lcn2 // lip	Lcn2	AK149774	AK149774 // Lcn2 // lipocalin 2 // 2 A3|2 22.09 cM // 16819 /// BC132069 // Lcn2 // lip	Lcn2	AK149774	0.00200008	0.00217649	8.66144
13631	10410695	AK020938 // Rhobtb3 // Rho-related BTB domain containing 3 // 13 C1|13 // 73296 /// AK0	Rhobtb3	AK020938	AK020938 // Rhobtb3 // Rho-related BTB domain containing 3 // 13 C1|13 // 73296 /// AK0	Rhobtb3	AK020938	0.00750317	0.00217941	-2.13977
27056	10537509	AK031332 // Mgam // maltase-glucoamylase // 6 B1|6 // 232714 /// EU937529 // Mgam // ma	Mgam	AK031332	AK031332 // Mgam // maltase-glucoamylase // 6 B1|6 // 232714 /// EU937529 // Mgam // ma	Mgam	AK031332	0.00880772	0.00218361	11.5605
34578	10602033	AK004990 // Cldn2 // claudin 2 // X F1|X // 12738 /// AF072128 // Cldn2 // claudin 2 //	Cldn2	AK004990	AK004990 // Cldn2 // claudin 2 // X F1|X // 12738 /// AF072128 // Cldn2 // claudin 2 //	Cldn2	AK004990	0.0174943	0.0021907	5.32379
20066	10471599	BC021771 // D730039F16Rik // RIKEN cDNA D730039F16 gene // 2 B|2 // 77996 /// NM_030021	D730039F16Rik	BC021771	BC021771 // D730039F16Rik // RIKEN cDNA D730039F16 gene // 2 B|2 // 77996 /// NM_030021	D730039F16Rik	BC021771	0.0103078	0.00219186	2.65272
3282	10341275	---		---	---		---	0.0144569	0.0022012	2.9937
22562	10494636	AK008049 // Reg4 // regenerating islet-derived family, member 4 // 3|3 F3 // 67709 ///	Reg4	AK008049	AK008049 // Reg4 // regenerating islet-derived family, member 4 // 3|3 F3 // 67709 ///	Reg4	AK008049	0.0211765	0.00221621	13.1891
19587	10466530	AK086210 // Pcsk5 // proprotein convertase subtilisin/kexin type 5 // 19 B|19 12.86 cM	Pcsk5	AK086210	AK086210 // Pcsk5 // proprotein convertase subtilisin/kexin type 5 // 19 B|19 12.86 cM	Pcsk5	AK086210	0.0365431	0.00221623	2.92052
21282	10483046	AK040409 // Dpp4 // dipeptidylpeptidase 4 // 2 C2-D|2 35.85 cM // 13482 /// AK085370 //	Dpp4	AK040409	AK040409 // Dpp4 // dipeptidylpeptidase 4 // 2 C2-D|2 35.85 cM // 13482 /// AK085370 //	Dpp4	AK040409	0.0227257	0.00221844	8.49447
30726	10567316	AK082562 // Tmc7 // transmembrane channel-like gene family 7 // 7 F2|7 // 209760 /// AK	Tmc7	AK082562	AK082562 // Tmc7 // transmembrane channel-like gene family 7 // 7 F2|7 // 209760 /// AK	Tmc7	AK082562	0.0252345	0.00221873	7.35808
3912	10341905	---		---	---		---	0.0082864	0.00221991	3.35681
10630	10383479	AK010617 // Hmga1 // high mobility group AT-hook 1 // 17 A3.3|17 14.5 cM // 15361 /// A	Hmga1	AK010617	AK010617 // Hmga1 // high mobility group AT-hook 1 // 17 A3.3|17 14.5 cM // 15361 /// A	Hmga1	AK010617	0.00945061	0.00222203	-4.4277
7082	10349295	AK007654 // Tfcp2l1 // transcription factor CP2-like 1 // 1|1 E2 // 81879 /// AK081734	Tfcp2l1	AK007654	AK007654 // Tfcp2l1 // transcription factor CP2-like 1 // 1|1 E2 // 81879 /// AK081734	Tfcp2l1	AK007654	0.021298	0.00223533	19.4209
10093	10378088	AK083908 // Mybbp1a // MYB binding protein (P160) 1a // 11 B4|11 44.29 cM // 18432 ///	Mybbp1a	AK083908	AK083908 // Mybbp1a // MYB binding protein (P160) 1a // 11 B4|11 44.29 cM // 18432 ///	Mybbp1a	AK083908	0.0115581	0.00223802	-2.04883
2758	10340751	---		---	---		---	0.0349462	0.00224977	2.22554
6311	10344304	---		---	---		---	0.0187839	0.0022549	2.22562
20438	10474361	AK012553 // Mpped2 // metallophosphoesterase domain containing 2 // 2 E3|2 55.8 cM // 7	Mpped2	AK012553	AK012553 // Mpped2 // metallophosphoesterase domain containing 2 // 2 E3|2 55.8 cM // 7	Mpped2	AK012553	0.0292105	0.0022608	8.67545
34477	10601385	AY510706 // Tlr13 // toll-like receptor 13 // X D|X // 279572 /// BC117913 // Tlr13 //	Tlr13	AY510706	AY510706 // Tlr13 // toll-like receptor 13 // X D|X // 279572 /// BC117913 // Tlr13 //	Tlr13	AY510706	0.019044	0.00226439	-3.41109
4108	10342101	---		---	---		---	0.0480906	0.00226804	5.21
19817	10469020	AK030428 // Bend7 // BEN domain containing 7 // 2 A1|2 // 209645 /// BC056476 // Bend7	Bend7	AK030428	AK030428 // Bend7 // BEN domain containing 7 // 2 A1|2 // 209645 /// BC056476 // Bend7	Bend7	AK030428	0.0407926	0.00227692	2.29055
29865	10561335	---		---	---		---	0.0179926	0.00227781	4.96935
7919	10357676	AK004998 // Cdk18 // cyclin-dependent kinase 18 // 1 E4|1 // 18557 /// AK171569 // Cdk1	Cdk18	AK004998	AK004998 // Cdk18 // cyclin-dependent kinase 18 // 1 E4|1 // 18557 /// AK171569 // Cdk1	Cdk18	AK004998	0.0114052	0.0022825	3.86777
26581	10532630	AK076533 // Adrbk2 // adrenergic receptor kinase, beta 2 // 5 F|5 55.29 cM // 320129 //	Adrbk2	AK076533	AK076533 // Adrbk2 // adrenergic receptor kinase, beta 2 // 5 F|5 55.29 cM // 320129 //	Adrbk2	AK076533	0.0115512	0.00228412	3.75518
32258	10581538	AK075568 // Nqo1 // NAD(P)H dehydrogenase, quinone 1 // 8 D3|8 54.08 cM // 18104 /// BC	Nqo1	AK075568	AK075568 // Nqo1 // NAD(P)H dehydrogenase, quinone 1 // 8 D3|8 54.08 cM // 18104 /// BC	Nqo1	AK075568	0.0409229	0.00228459	-5.8615
32376	10582649	BC094384 // Pgbd5 // piggyBac transposable element derived 5 // 8 E2|8 // 209966 /// NM	Pgbd5	BC094384	BC094384 // Pgbd5 // piggyBac transposable element derived 5 // 8 E2|8 // 209966 /// NM	Pgbd5	BC094384	0.0239284	0.00228619	-2.78401
31376	10572949	AK136580 // Nr3c2 // nuclear receptor subfamily 3, group C, member 2 // 8 C1|8 36.34 cM	Nr3c2	AK136580	AK136580 // Nr3c2 // nuclear receptor subfamily 3, group C, member 2 // 8 C1|8 36.34 cM	Nr3c2	AK136580	0.0112525	0.00228753	5.98348
24587	10513158	NM_011207 // Ptpn3 // protein tyrosine phosphatase, non-receptor type 3 // 4 B3|4 31.66	Ptpn3	NM_011207	NM_011207 // Ptpn3 // protein tyrosine phosphatase, non-receptor type 3 // 4 B3|4 31.66	Ptpn3	NM_011207	0.0290294	0.00229425	3.64501
18827	10459552	BC058320 // Spire1 // spire homolog 1 (Drosophila) // 18 E1|18 // 68166 /// AK049885 //	Spire1	BC058320	BC058320 // Spire1 // spire homolog 1 (Drosophila) // 18 E1|18 // 68166 /// AK049885 //	Spire1	BC058320	0.0259637	0.00230223	-2.72139
32179	10580795	BC027663 // Ccdc102a // coiled-coil domain containing 102A // 8 D1|8 // 234582 /// BC13	Ccdc102a	BC027663	BC027663 // Ccdc102a // coiled-coil domain containing 102A // 8 D1|8 // 234582 /// BC13	Ccdc102a	BC027663	0.0281881	0.00230666	-2.56367
7957	10358155	XR_033650 // Mroh3 // maestro heat-like repeat family member 3 // 1 E4|1 // 76422 /// A	Mroh3	XR_033650	XR_033650 // Mroh3 // maestro heat-like repeat family member 3 // 1 E4|1 // 76422 /// A	Mroh3	XR_033650	0.0182852	0.00230671	2.01975
29894	10561706	AK008617 // 2200002D01Rik // RIKEN cDNA 2200002D01 gene // 7 A3|7 // 72275 /// AK033738	2200002D01Rik	AK008617	AK008617 // 2200002D01Rik // RIKEN cDNA 2200002D01 gene // 7 A3|7 // 72275 /// AK033738	2200002D01Rik	AK008617	0.0155322	0.00230759	2.75504
31005	10569618	BC006062 // Ano1 // anoctamin 1, calcium activated chloride channel // 7 F5|7 // 101772	Ano1	BC006062	BC006062 // Ano1 // anoctamin 1, calcium activated chloride channel // 7 F5|7 // 101772	Ano1	BC006062	0.0350345	0.00230913	13.7506
18628	10457686	AK028604 // Dsc2 // desmocollin 2 // 18 A2|18 11.14 cM // 13506 /// AK028636 // Dsc2 //	Dsc2	AK028604	AK028604 // Dsc2 // desmocollin 2 // 18 A2|18 11.14 cM // 13506 /// AK028636 // Dsc2 //	Dsc2	AK028604	0.00908074	0.00231606	9.42785
21575	10485131	BC004023 // Gyltl1b // glycosyltransferase-like 1B // 2 E1|2 // 228366 /// AK053214 //	Gyltl1b	BC004023	BC004023 // Gyltl1b // glycosyltransferase-like 1B // 2 E1|2 // 228366 /// AK053214 //	Gyltl1b	BC004023	0.0141897	0.00232676	9.57847
11016	10387138	AK042217 // Usp43 // ubiquitin specific peptidase 43 // 11 B3|11 // 216835 /// AK047339	Usp43	AK042217	AK042217 // Usp43 // ubiquitin specific peptidase 43 // 11 B3|11 // 216835 /// AK047339	Usp43	AK042217	0.0298495	0.00234181	3.00859
22123	10490794	AK010212 // Pkia // protein kinase inhibitor, alpha // 3 A1|3 // 18767 /// AK031123 //	Pkia	AK010212	AK010212 // Pkia // protein kinase inhibitor, alpha // 3 A1|3 // 18767 /// AK031123 //	Pkia	AK010212	0.0179687	0.00234277	-3.10199
1887	10339880	---		---	---		---	0.0436193	0.00234915	4.26231
18118	10452566	NM_028998 // Themis3 // thymocyte selection associated family member 3 // 17 E1.1|17 //	Themis3	NM_028998	NM_028998 // Themis3 // thymocyte selection associated family member 3 // 17 E1.1|17 //	Themis3	NM_028998	0.0129903	0.00235104	2.19454
19899	10469581	AK052020 // Etl4 // enhancer trap locus 4 // 2 A3|2 14.27 cM // 208618 /// AK147510 //	Etl4	AK052020	AK052020 // Etl4 // enhancer trap locus 4 // 2 A3|2 14.27 cM // 208618 /// AK147510 //	Etl4	AK052020	0.00853942	0.0023539	2.85069
15228	10425354	AK004161 // Mgat3 // mannoside acetylglucosaminyltransferase 3 // 15 E|15 37.85 cM // 1	Mgat3	AK004161	AK004161 // Mgat3 // mannoside acetylglucosaminyltransferase 3 // 15 E|15 37.85 cM // 1	Mgat3	AK004161	0.0221488	0.00235987	2.37344
26454	10531484	NM_175270 // Sowahb // sosondowah ankyrin repeat domain family member B // 5 E2|5 // 78	Sowahb	NM_175270	NM_175270 // Sowahb // sosondowah ankyrin repeat domain family member B // 5 E2|5 // 78	Sowahb	NM_175270	0.0200605	0.00237047	4.90519
11018	10387170	AF128865 // Ntn1 // netrin 1 // 11 B3|11 // 18208 /// BC141294 // Ntn1 // netrin 1 // 1	Ntn1	AF128865	AF128865 // Ntn1 // netrin 1 // 11 B3|11 // 18208 /// BC141294 // Ntn1 // netrin 1 // 1	Ntn1	AF128865	0.0212331	0.00237157	-3.24456
1646	10339639	---		---	---		---	0.00614404	0.00238122	2.14745
3379	10341372	---		---	---		---	0.00605205	0.00238155	2.29766
22497	10494023	AK137866 // Rorc // RAR-related orphan receptor gamma // 3|3 F2 // 19885 /// AK153941 /	Rorc	AK137866	AK137866 // Rorc // RAR-related orphan receptor gamma // 3|3 F2 // 19885 /// AK153941 /	Rorc	AK137866	0.0144177	0.0023832	6.37263
2809	10340802	---		---	---		---	0.0100175	0.0023841	3.81211
35315	10607738	AK046691 // Car5b // carbonic anhydrase 5b, mitochondrial // X F5|X // 56078 /// AK0856	Car5b	AK046691	AK046691 // Car5b // carbonic anhydrase 5b, mitochondrial // X F5|X // 56078 /// AK0856	Car5b	AK046691	0.0354931	0.00238449	-2.67069
18838	10459643	AK157775 // 4930503L19Rik // RIKEN cDNA 4930503L19 gene // 18 E2|18 // 269033 /// AK160	4930503L19Rik	AK157775	AK157775 // 4930503L19Rik // RIKEN cDNA 4930503L19 gene // 18 E2|18 // 269033 /// AK160	4930503L19Rik	AK157775	0.0170752	0.00238914	-3.16743
9533	10372831	BC138285 // Tbc1d30 // TBC1 domain family, member 30 // 10|10 D3 // 74694 /// BC138286	Tbc1d30	BC138285	BC138285 // Tbc1d30 // TBC1 domain family, member 30 // 10|10 D3 // 74694 /// BC138286	Tbc1d30	BC138285	0.0138589	0.00239225	3.99027
25453	10521481	AK017977 // Jakmip1 // janus kinase and microtubule interacting protein 1 // 5 B3|5 //	Jakmip1	AK017977	AK017977 // Jakmip1 // janus kinase and microtubule interacting protein 1 // 5 B3|5 //	Jakmip1	AK017977	0.020903	0.00239497	2.0522
6673	10344952	AK014244 // Rdh10 // retinol dehydrogenase 10 (all-trans) // 1 A3|1 4.94 cM // 98711 //	Rdh10	AK014244	AK014244 // Rdh10 // retinol dehydrogenase 10 (all-trans) // 1 A3|1 4.94 cM // 98711 //	Rdh10	AK014244	0.0217402	0.00239636	2.29241
34429	10600921	BC013223 // Stard8 // START domain containing 8 // X C3|X // 236920 /// AK133927 // Sta	Stard8	BC013223	BC013223 // Stard8 // START domain containing 8 // X C3|X // 236920 /// AK133927 // Sta	Stard8	BC013223	0.0155361	0.00239986	-2.74141
25709	10523845	NM_001001804 // Ephx4 // epoxide hydrolase 4 // 5 E5|5 // 384214 /// ENSMUST00000159968	Ephx4	NM_001001804	NM_001001804 // Ephx4 // epoxide hydrolase 4 // 5 E5|5 // 384214 /// ENSMUST00000159968	Ephx4	NM_001001804	0.0275126	0.00240507	3.1719
20907	10478928	AK013774 // Tshz2 // teashirt zinc finger family member 2 // 2 H3|2 89.47 cM // 228911	Tshz2	AK013774	AK013774 // Tshz2 // teashirt zinc finger family member 2 // 2 H3|2 89.47 cM // 228911	Tshz2	AK013774	0.010508	0.00240783	2.32502
23548	10503410	AK156282 // Tmem64 // transmembrane protein 64 // 4 A2|4 // 100201 /// AK169861 // Tmem	Tmem64	AK156282	AK156282 // Tmem64 // transmembrane protein 64 // 4 A2|4 // 100201 /// AK169861 // Tmem	Tmem64	AK156282	0.0149225	0.00242157	2.9146
21367	10484307	AK019093 // Frzb // frizzled-related protein // 2 C3|2 48.13 cM // 20378 /// AK029941 /	Frzb	AK019093	AK019093 // Frzb // frizzled-related protein // 2 C3|2 48.13 cM // 20378 /// AK029941 /	Frzb	AK019093	0.0277561	0.00242187	3.36302
28474	10549842	AK080616 // Zfp667 // zinc finger protein 667 // 7 A1|7 // 384763 /// AY850275 // Zfp66	Zfp667	AK080616	AK080616 // Zfp667 // zinc finger protein 667 // 7 A1|7 // 384763 /// AY850275 // Zfp66	Zfp667	AK080616	0.0175257	0.00243608	2.66947
4576	10342569	---		---	---		---	0.0228446	0.00243681	2.57332
23278	10501074	BC147477 // Cym // chymosin // 3 F2.3|3 // 229697 /// BC171994 // Cym // chymosin // 3	Cym	BC147477	BC147477 // Cym // chymosin // 3 F2.3|3 // 229697 /// BC171994 // Cym // chymosin // 3	Cym	BC147477	0.00697009	0.00244261	10.3519
14008	10414417	AK030564 // Peli2 // pellino 2 // 14 C1|14 24.6 cM // 93834 /// AK033815 // Peli2 // pe	Peli2	AK030564	AK030564 // Peli2 // pellino 2 // 14 C1|14 24.6 cM // 93834 /// AK033815 // Peli2 // pe	Peli2	AK030564	0.0264741	0.00244465	-2.18363
33081	10588883	BC132277 // Amt // aminomethyltransferase // 9 F2|9 // 434437 /// BC132279 // Amt // am	Amt	BC132277	BC132277 // Amt // aminomethyltransferase // 9 F2|9 // 434437 /// BC132279 // Amt // am	Amt	BC132277	0.02474	0.0024472	3.62925
26351	10530563	NM_028194 // Fryl // furry homolog-like (Drosophila) // 5 C3.2|5 // 72313 /// BC043713	Fryl	NM_028194	NM_028194 // Fryl // furry homolog-like (Drosophila) // 5 C3.2|5 // 72313 /// BC043713	Fryl	NM_028194	0.0224044	0.00245576	2.09721
6723	10345404	BC094608 // Arhgef4 // Rho guanine nucleotide exchange factor (GEF) 4 // 1 B|1 // 22697	Arhgef4	BC094608	BC094608 // Arhgef4 // Rho guanine nucleotide exchange factor (GEF) 4 // 1 B|1 // 22697	Arhgef4	BC094608	0.0217427	0.00245811	4.11666
31277	10571958	AK045470 // Sh3rf1 // SH3 domain containing ring finger 1 // 8 B3.1|8 // 59009 /// AK08	Sh3rf1	AK045470	AK045470 // Sh3rf1 // SH3 domain containing ring finger 1 // 8 B3.1|8 // 59009 /// AK08	Sh3rf1	AK045470	0.0164764	0.00246779	2.50732
14409	10417273	AK021209 // Esd // esterase D/formylglutathione hydrolase // 14 D2-E2|14 39.38 cM // 13	Esd	AK021209	AK021209 // Esd // esterase D/formylglutathione hydrolase // 14 D2-E2|14 39.38 cM // 13	Esd	AK021209	0.0454705	0.00246993	-2.38362
12438	10401035	AK054290 // Esr2 // estrogen receptor 2 (beta) // 12 D1-D3|12 33.52 cM // 13983 /// AK0	Esr2	AK054290	AK054290 // Esr2 // estrogen receptor 2 (beta) // 12 D1-D3|12 33.52 cM // 13983 /// AK0	Esr2	AK054290	0.0266045	0.00247114	2.01912
27643	10542665	AK087150 // Cmas // cytidine monophospho-N-acetylneuraminic acid synthetase // 6 G3|6 7	Cmas	AK087150	AK087150 // Cmas // cytidine monophospho-N-acetylneuraminic acid synthetase // 6 G3|6 7	Cmas	AK087150	0.0288422	0.00247175	2.71083
11818	10395553	AK039322 // Nrcam // neuron-glia-CAM-related cell adhesion molecule // 12 B3|12 20.71 c	Nrcam	AK039322	AK039322 // Nrcam // neuron-glia-CAM-related cell adhesion molecule // 12 B3|12 20.71 c	Nrcam	AK039322	0.0193133	0.00247284	-5.14354
23189	10500295	AK003809 // Plekho1 // pleckstrin homology domain containing, family O member 1 // 3|3	Plekho1	AK003809	AK003809 // Plekho1 // pleckstrin homology domain containing, family O member 1 // 3|3	Plekho1	AK003809	0.0204937	0.00247489	-2.656
22406	10493382	AK149508 // Pklr // pyruvate kinase liver and red blood cell // 3 F1|3 39.01 cM // 1877	Pklr	AK149508	AK149508 // Pklr // pyruvate kinase liver and red blood cell // 3 F1|3 39.01 cM // 1877	Pklr	AK149508	0.0113205	0.00248998	5.9544
1107	10339100	---		---	---		---	0.0226178	0.00249024	2.16066
24582	10513143	NM_011207 // Ptpn3 // protein tyrosine phosphatase, non-receptor type 3 // 4 B3|4 31.66	Ptpn3	NM_011207	NM_011207 // Ptpn3 // protein tyrosine phosphatase, non-receptor type 3 // 4 B3|4 31.66	Ptpn3	NM_011207	0.0285119	0.0024935	2.52104
30943	10569024	AK133518 // Sigirr // single immunoglobulin and toll-interleukin 1 receptor (TIR) domai	Sigirr	AK133518	AK133518 // Sigirr // single immunoglobulin and toll-interleukin 1 receptor (TIR) domai	Sigirr	AK133518	0.0315808	0.00249856	2.18474
15638	10429160	BC023130 // St3gal1 // ST3 beta-galactoside alpha-2,3-sialyltransferase 1 // 15 D2|15 /	St3gal1	BC023130	BC023130 // St3gal1 // ST3 beta-galactoside alpha-2,3-sialyltransferase 1 // 15 D2|15 /	St3gal1	BC023130	0.0122999	0.00250095	-3.32516
10337	10380620	NR_029721 // Mir196a-1 // microRNA 196a-1 // 11|11 // 387191 /// ENSMUST00000083612 //	Mir196a-1	NR_029721	NR_029721 // Mir196a-1 // microRNA 196a-1 // 11|11 // 387191 /// ENSMUST00000083612 //	Mir196a-1	NR_029721	0.0202342	0.00250587	3.24087
25230	10519117	AK042562 // Prkcz // protein kinase C, zeta // 4 E2|4 86.17 cM // 18762 /// AK049959 //	Prkcz	AK042562	AK042562 // Prkcz // protein kinase C, zeta // 4 E2|4 86.17 cM // 18762 /// AK049959 //	Prkcz	AK042562	0.040349	0.00250777	2.04358
1202	10339195	---		---	---		---	0.0100921	0.00250954	2.39692
35526	10608686	AF288378 // Klra19 // killer cell lectin-like receptor, subfamily A, member 19 // 6 F3|	Klra19	AF288378	AF288378 // Klra19 // killer cell lectin-like receptor, subfamily A, member 19 // 6 F3|	Klra19	AF288378	0.0141683	0.00251242	-2.50439
8169	10359851	AK051894 // Uck2 // uridine-cytidine kinase 2 // 1 H2.3|1 // 80914 /// AK053745 // Uck2	Uck2	AK051894	AK051894 // Uck2 // uridine-cytidine kinase 2 // 1 H2.3|1 // 80914 /// AK053745 // Uck2	Uck2	AK051894	0.0113105	0.00251458	-2.43214
30948	10569085	AK005476 // 1600016N20Rik // RIKEN cDNA 1600016N20 gene // 7 F5|7 // 72000 /// BC119093	1600016N20Rik	AK005476	AK005476 // 1600016N20Rik // RIKEN cDNA 1600016N20 gene // 7 F5|7 // 72000 /// BC119093	1600016N20Rik	AK005476	0.0229921	0.00251686	2.7844
28360	10548729	AK002644 // Mansc1 // MANSC domain containing 1 // 6 G1|6 // 67729 /// AK018635 // Mans	Mansc1	AK002644	AK002644 // Mansc1 // MANSC domain containing 1 // 6 G1|6 // 67729 /// AK018635 // Mans	Mansc1	AK002644	0.00821137	0.00251871	6.82775
2418	10340411	---		---	---		---	0.00479546	0.00252118	2.05979
19875	10469358	AK079897 // Mrc1 // mannose receptor, C type 1 // 2 A2|2 10.46 cM // 17533 /// BC141338	Mrc1	AK079897	AK079897 // Mrc1 // mannose receptor, C type 1 // 2 A2|2 10.46 cM // 17533 /// BC141338	Mrc1	AK079897	0.0108989	0.00252671	-2.15686
13716	10411633	BC047215 // Naip1 // NLR family, apoptosis inhibitory protein 1 // 13 D1-D3|13 53.18 cM	Naip1	BC047215	BC047215 // Naip1 // NLR family, apoptosis inhibitory protein 1 // 13 D1-D3|13 53.18 cM	Naip1	BC047215	0.00920134	0.002535	7.52899
31545	10574532	AK078958 // Ces2d-ps // carboxylesterase 2D, pseudogene // 8 D3|8 // 667754 /// AK13641	Ces2d-ps	AK078958	AK078958 // Ces2d-ps // carboxylesterase 2D, pseudogene // 8 D3|8 // 667754 /// AK13641	Ces2d-ps	AK078958	0.0110951	0.00255495	3.13131
27017	10537157	AK019906 // Akr1b10 // aldo-keto reductase family 1, member B10 (aldose reductase) // 6	Akr1b10	AK019906	AK019906 // Akr1b10 // aldo-keto reductase family 1, member B10 (aldose reductase) // 6	Akr1b10	AK019906	0.0122935	0.00255667	2.15143
22111	10490724	AK212985 // Samd10 // sterile alpha motif domain containing 10 // 2 H4|2 // 229011 ///	Samd10	AK212985	AK212985 // Samd10 // sterile alpha motif domain containing 10 // 2 H4|2 // 229011 ///	Samd10	AK212985	0.0211018	0.00256047	3.7789
32326	10582229	NM_133765 // Fbxo31 // F-box protein 31 // 8 E1|8 // 76454	Fbxo31	NM_133765	NM_133765 // Fbxo31 // F-box protein 31 // 8 E1|8 // 76454	Fbxo31	NM_133765	0.0135771	0.00256276	2.34819
1885	10339878	---		---	---		---	0.0144652	0.00256326	2.50671
10530	10382435	AK049149 // Gprc5c // G protein-coupled receptor, family C, group 5, member C // 11 E2|	Gprc5c	AK049149	AK049149 // Gprc5c // G protein-coupled receptor, family C, group 5, member C // 11 E2|	Gprc5c	AK049149	0.00766381	0.00256365	3.94968
20975	10479463	BC019537 // Slc17a9 // solute carrier family 17, member 9 // 2 H4|2 // 228993 /// AK006	Slc17a9	BC019537	BC019537 // Slc17a9 // solute carrier family 17, member 9 // 2 H4|2 // 228993 /// AK006	Slc17a9	BC019537	0.0303693	0.00256901	2.13955
2789	10340782	---		---	---		---	0.00639234	0.00257724	2.29486
24584	10513152	NM_011207 // Ptpn3 // protein tyrosine phosphatase, non-receptor type 3 // 4 B3|4 31.66	Ptpn3	NM_011207	NM_011207 // Ptpn3 // protein tyrosine phosphatase, non-receptor type 3 // 4 B3|4 31.66	Ptpn3	NM_011207	0.0199189	0.00258346	3.6767
25585	10522749	AK051766 // Lphn3 // latrophilin 3 // 5 D-E1|5 // 319387 /// AK052347 // Lphn3 // latro	Lphn3	AK051766	AK051766 // Lphn3 // latrophilin 3 // 5 D-E1|5 // 319387 /// AK052347 // Lphn3 // latro	Lphn3	AK051766	0.0105341	0.00258543	-5.01047
22462	10493856	XR_142038 // Sprr2a3 // small proline-rich protein 2A3 // 3 F1|3 // 100042514 /// AY158	Sprr2a3	XR_142038	XR_142038 // Sprr2a3 // small proline-rich protein 2A3 // 3 F1|3 // 100042514 /// AY158	Sprr2a3	XR_142038	0.00804328	0.00258975	11.6281
22463	10493858	XR_142038 // Sprr2a3 // small proline-rich protein 2A3 // 3 F1|3 // 100042514 /// AY158	Sprr2a3	XR_142038	XR_142038 // Sprr2a3 // small proline-rich protein 2A3 // 3 F1|3 // 100042514 /// AY158	Sprr2a3	XR_142038	0.00804328	0.00258975	11.6281
23869	10506058	AK044043 // Inadl // InaD-like (Drosophila) // 4 C6|4 // 12695 /// AK077268 // Inadl //	Inadl	AK044043	AK044043 // Inadl // InaD-like (Drosophila) // 4 C6|4 // 12695 /// AK077268 // Inadl //	Inadl	AK044043	0.0157868	0.00259193	5.50811
18720	10458560	AK035330 // Fgf1 // fibroblast growth factor 1 // 18 B3|18 20.74 cM // 14164 /// AK1421	Fgf1	AK035330	AK035330 // Fgf1 // fibroblast growth factor 1 // 18 B3|18 20.74 cM // 14164 /// AK1421	Fgf1	AK035330	0.029622	0.00259703	5.08338
3316	10341309	---		---	---		---	0.0198722	0.0026041	2.1869
8481	10362596	AK156584 // Fyn // Fyn proto-oncogene // 10 B1|10 20.51 cM // 14360 /// AK171646 // Fyn	Fyn	AK156584	AK156584 // Fyn // Fyn proto-oncogene // 10 B1|10 20.51 cM // 14360 /// AK171646 // Fyn	Fyn	AK156584	0.0291948	0.00261245	-2.66109
12332	10400095	AK077790 // Ifrd1 // interferon-related developmental regulator 1 // 12 B1|12 18.06 cM	Ifrd1	AK077790	AK077790 // Ifrd1 // interferon-related developmental regulator 1 // 12 B1|12 18.06 cM	Ifrd1	AK077790	0.0185019	0.00261461	-2.29547
23050	10499168	AK158381 // Kirrel // kin of IRRE like (Drosophila) // 3 F1|3 // 170643 /// AF480411 //	Kirrel	AK158381	AK158381 // Kirrel // kin of IRRE like (Drosophila) // 3 F1|3 // 170643 /// AF480411 //	Kirrel	AK158381	0.0205568	0.00261587	-3.18725
32377	10582658	AK005354 // Agt // angiotensinogen (serpin peptidase inhibitor, clade A, member 8) // 8	Agt	AK005354	AK005354 // Agt // angiotensinogen (serpin peptidase inhibitor, clade A, member 8) // 8	Agt	AK005354	0.00359152	0.00262042	3.78633
20501	10474836	AK005024 // Ivd // isovaleryl coenzyme A dehydrogenase // 2 E4-E5|2 // 56357 /// AK0176	Ivd	AK005024	AK005024 // Ivd // isovaleryl coenzyme A dehydrogenase // 2 E4-E5|2 // 56357 /// AK0176	Ivd	AK005024	0.0323955	0.00263262	2.12002
25759	10524345	AK036436 // Tpst2 // protein-tyrosine sulfotransferase 2 // 5 F|5 54.65 cM // 22022 ///	Tpst2	AK036436	AK036436 // Tpst2 // protein-tyrosine sulfotransferase 2 // 5 F|5 54.65 cM // 22022 ///	Tpst2	AK036436	0.0313329	0.00263451	-2.22436
29957	10562314	BC057695 // Scgb2b27 // secretoglobin, family 2B, member 27 // 7 B1|7 // 233099 /// AY2	Scgb2b27	BC057695	BC057695 // Scgb2b27 // secretoglobin, family 2B, member 27 // 7 B1|7 // 233099 /// AY2	Scgb2b27	BC057695	0.0188529	0.00263515	21.0263
5318	10343311	---		---	---		---	0.0344609	0.00263643	2.28168
1818	10339811	---		---	---		---	0.0280696	0.00264	2.18704
31655	10575926	AK007419 // Atp2c2 // ATPase, Ca++ transporting, type 2C, member 2 // 8 E1|8 // 69047 /	Atp2c2	AK007419	AK007419 // Atp2c2 // ATPase, Ca++ transporting, type 2C, member 2 // 8 E1|8 // 69047 /	Atp2c2	AK007419	0.0290455	0.00265777	8.43373
31560	10574694	BC026617 // Elmo3 // engulfment and cell motility 3 // 8 D3|8 // 234683 /// AK037067 //	Elmo3	BC026617	BC026617 // Elmo3 // engulfment and cell motility 3 // 8 D3|8 // 234683 /// AK037067 //	Elmo3	BC026617	0.0202395	0.00265823	4.16869
9135	10368647	AK031737 // Dse // dermatan sulfate epimerase // 10 B1|10 // 212898 /// AK045065 // Dse	Dse	AK031737	AK031737 // Dse // dermatan sulfate epimerase // 10 B1|10 // 212898 /// AK045065 // Dse	Dse	AK031737	0.039683	0.00266736	-2.90641
29578	10559333	ENSMUST00000105902 // Shank2 // SH3/ankyrin domain gene 2 // 7 F5|7 // 210274	Shank2	ENSMUST00000105902	ENSMUST00000105902 // Shank2 // SH3/ankyrin domain gene 2 // 7 F5|7 // 210274	Shank2	ENSMUST00000105902	0.0233949	0.00266833	5.00168
24140	10508883	AK007551 // 1810019J16Rik // RIKEN cDNA 1810019J16 gene // 4 D2.3|4 // 69073 /// AK1583	1810019J16Rik	AK007551	AK007551 // 1810019J16Rik // RIKEN cDNA 1810019J16 gene // 4 D2.3|4 // 69073 /// AK1583	1810019J16Rik	AK007551	0.0164324	0.00267141	8.37648
22084	10490350	NM_001085501 // Ppp1r3d // protein phosphatase 1, regulatory subunit 3D // 2 H4|2 // 22	Ppp1r3d	NM_001085501	NM_001085501 // Ppp1r3d // protein phosphatase 1, regulatory subunit 3D // 2 H4|2 // 22	Ppp1r3d	NM_001085501	0.0396914	0.00267175	-2.01357
9219	10369453	AK088577 // Pald1 // phosphatase domain containing, paladin 1 // 10 B4|10 // 27355 ///	Pald1	AK088577	AK088577 // Pald1 // phosphatase domain containing, paladin 1 // 10 B4|10 // 27355 ///	Pald1	AK088577	0.036661	0.00267769	-2.11972
31904	10578264	AK028480 // Msr1 // macrophage scavenger receptor 1 // 8 A4|8 23.89 cM // 20288 /// AK0	Msr1	AK028480	AK028480 // Msr1 // macrophage scavenger receptor 1 // 8 A4|8 23.89 cM // 20288 /// AK0	Msr1	AK028480	0.0195238	0.00268444	-4.90792
28411	10549265	XM_003946206 // LOC101056630 // intermediate filament tail domain-containing protein 1-	LOC101056630	XM_003946206	XM_003946206 // LOC101056630 // intermediate filament tail domain-containing protein 1-	LOC101056630	XM_003946206	0.0365337	0.00268604	-3.77389
24527	10512640	AK010070 // Gne // glucosamine (UDP-N-acetyl)-2-epimerase/N-acetylmannosamine kinase //	Gne	AK010070	AK010070 // Gne // glucosamine (UDP-N-acetyl)-2-epimerase/N-acetylmannosamine kinase //	Gne	AK010070	0.0152829	0.00268691	4.21307
1141	10339134	---		---	---		---	0.0281284	0.00268787	3.00022
23551	10503448	AK034828 // Mmp16 // matrix metallopeptidase 16 // 4 A3|4 7.08 cM // 17389 /// AK046170	Mmp16	AK034828	AK034828 // Mmp16 // matrix metallopeptidase 16 // 4 A3|4 7.08 cM // 17389 /// AK046170	Mmp16	AK034828	0.0204193	0.00269603	-4.2462
2307	10340300	---		---	---		---	0.0274479	0.00270451	2.18778
23129	10499909	AK019072 // Lce6a // late cornified envelope 6A // 3|3 // 78382 /// NM_001166172 // Lce	Lce6a	AK019072	AK019072 // Lce6a // late cornified envelope 6A // 3|3 // 78382 /// NM_001166172 // Lce	Lce6a	AK019072	0.0269759	0.00271568	7.26929
24449	10511923	NM_001034867 // Pm20d2 // peptidase M20 domain containing 2 // 4 A5|4 // 242377 /// ENS	Pm20d2	NM_001034867	NM_001034867 // Pm20d2 // peptidase M20 domain containing 2 // 4 A5|4 // 242377 /// ENS	Pm20d2	NM_001034867	0.024295	0.00272072	2.1479
9823	10375503	AK029860 // Trim7 // tripartite motif-containing 7 // 11 B1.2|11 // 94089 /// AF220033	Trim7	AK029860	AK029860 // Trim7 // tripartite motif-containing 7 // 11 B1.2|11 // 94089 /// AF220033	Trim7	AK029860	0.0368147	0.00272083	2.12443
7093	10349401	AK016817 // Gpr39 // G protein-coupled receptor 39 // 1|1 E3 // 71111 /// BC085285 // G	Gpr39	AK016817	AK016817 // Gpr39 // G protein-coupled receptor 39 // 1|1 E3 // 71111 /// BC085285 // G	Gpr39	AK016817	0.0421748	0.00272342	4.8683
24580	10513139	AK035295 // Ptpn3 // protein tyrosine phosphatase, non-receptor type 3 // 4 B3|4 31.66	Ptpn3	AK035295	AK035295 // Ptpn3 // protein tyrosine phosphatase, non-receptor type 3 // 4 B3|4 31.66	Ptpn3	AK035295	0.0121216	0.0027262	3.5345
23287	10501164	AK136808 // Csf1 // colony stimulating factor 1 (macrophage) // 3 F3|3 46.83 cM // 1297	Csf1	AK136808	AK136808 // Csf1 // colony stimulating factor 1 (macrophage) // 3 F3|3 46.83 cM // 1297	Csf1	AK136808	0.0251532	0.00272646	-2.62184
8233	10360382	AK080485 // Mnda // myeloid cell nuclear differentiation antigen // 1 H3|1 // 381308 //	Mnda	AK080485	AK080485 // Mnda // myeloid cell nuclear differentiation antigen // 1 H3|1 // 381308 //	Mnda	AK080485	0.0276101	0.00272767	-2.91609
541	10338534	---		---	---		---	0.0220484	0.00272869	2.63596
12623	10402783	BC138468 // Ahnak2 // AHNAK nucleoprotein 2 // 12 F1|12 // 100041194 /// BC138469 // Ah	Ahnak2	BC138468	BC138468 // Ahnak2 // AHNAK nucleoprotein 2 // 12 F1|12 // 100041194 /// BC138469 // Ah	Ahnak2	BC138468	0.0236332	0.0027287	-2.34363
19386	10464672	AK038981 // Ssh3 // slingshot homolog 3 (Drosophila) // 19 A|19 // 245857 /// AK148293	Ssh3	AK038981	AK038981 // Ssh3 // slingshot homolog 3 (Drosophila) // 19 A|19 // 245857 /// AK148293	Ssh3	AK038981	0.0255613	0.00272971	3.30859
14987	10423024	AK006467 // Capsl // calcyphosine-like // 15 A1|15 // 75568 /// BC037621 // Capsl // ca	Capsl	AK006467	AK006467 // Capsl // calcyphosine-like // 15 A1|15 // 75568 /// BC037621 // Capsl // ca	Capsl	AK006467	0.0288831	0.00273066	6.4536
5273	10343266	---		---	---		---	0.0320343	0.00273087	5.61899
2686	10340679	---		---	---		---	0.0490661	0.0027319	2.3533
2136	10340129	---		---	---		---	0.0096679	0.00273303	2.31742
11409	10391103	AK086401 // Jup // junction plakoglobin // 11 D|11 63.47 cM // 16480 /// AK145895 // Ju	Jup	AK086401	AK086401 // Jup // junction plakoglobin // 11 D|11 63.47 cM // 16480 /// AK145895 // Ju	Jup	AK086401	0.0073463	0.00273936	3.28083
10585	10383032	AK048667 // Engase // endo-beta-N-acetylglucosaminidase // 11 E2|11 // 217364 /// AK084	Engase	AK048667	AK048667 // Engase // endo-beta-N-acetylglucosaminidase // 11 E2|11 // 217364 /// AK084	Engase	AK048667	0.0147802	0.00275002	2.93551
34059	10598203	AF220238 // Ccl28 // chemokine (C-C motif) ligand 28 // 13|13 // 56838 /// BC040510 //	Ccl28	AF220238	AF220238 // Ccl28 // chemokine (C-C motif) ligand 28 // 13|13 // 56838 /// BC040510 //	Ccl28	AF220238	0.00314003	0.00275108	6.89083
17248	10444680	AK009303 // Ly6g6e // lymphocyte antigen 6 complex, locus G6E // 17 B2|17 // 70274 ///	Ly6g6e	AK009303	AK009303 // Ly6g6e // lymphocyte antigen 6 complex, locus G6E // 17 B2|17 // 70274 ///	Ly6g6e	AK009303	0.0221529	0.00275835	2.76722
12191	10398907	AK079878 // Pld4 // phospholipase D family, member 4 // 12 F1|12 // 104759 /// AK151551	Pld4	AK079878	AK079878 // Pld4 // phospholipase D family, member 4 // 12 F1|12 // 104759 /// AK151551	Pld4	AK079878	0.0158573	0.00275865	-2.54259
15875	10431601	AK004540 // Arsa // arylsulfatase A // 15|15 E // 11883 /// AK029854 // Arsa // arylsul	Arsa	AK004540	AK004540 // Arsa // arylsulfatase A // 15|15 E // 11883 /// AK029854 // Arsa // arylsul	Arsa	AK004540	0.0169315	0.00276543	-2.94554
22134	10490845	AK008217 // Chmp4c // charged multivesicular body protein 4C // 3 A1|3 // 66371 /// AK0	Chmp4c	AK008217	AK008217 // Chmp4c // charged multivesicular body protein 4C // 3 A1|3 // 66371 /// AK0	Chmp4c	AK008217	0.0184	0.00276629	3.90028
9074	10368101	AK035782 // D10Bwg1379e // DNA segment, Chr 10, Brigham & Women's Genetics 1379 express	D10Bwg1379e	AK035782	AK035782 // D10Bwg1379e // DNA segment, Chr 10, Brigham & Women's Genetics 1379 express	D10Bwg1379e	AK035782	0.0157021	0.00276916	5.25263
4462	10342455	---		---	---		---	0.019398	0.00276934	2.20261
10249	10379765	AK004837 // Hnf1b // HNF1 homeobox B // 11 C|11 51.23 cM // 21410 /// AK019258 // Hnf1b	Hnf1b	AK004837	AK004837 // Hnf1b // HNF1 homeobox B // 11 C|11 51.23 cM // 21410 /// AK019258 // Hnf1b	Hnf1b	AK004837	0.0114193	0.00277043	12.3322
26999	10536949	AK041004 // Strip2 // striatin interacting protein 2 // 6 A3.3|6 // 320609 /// AK042073	Strip2	AK041004	AK041004 // Strip2 // striatin interacting protein 2 // 6 A3.3|6 // 320609 /// AK042073	Strip2	AK041004	0.0145897	0.00277368	3.59958
12571	10402353	BC021795 // Ifi27l2b // interferon, alpha-inducible protein 27 like 2B // 12 E|12 // 21	Ifi27l2b	BC021795	BC021795 // Ifi27l2b // interferon, alpha-inducible protein 27 like 2B // 12 E|12 // 21	Ifi27l2b	BC021795	0.025211	0.00279203	4.77688
28169	10547022	AK038820 // Timp4 // tissue inhibitor of metalloproteinase 4 // 6 E3|6 53.29 cM // 1105	Timp4	AK038820	AK038820 // Timp4 // tissue inhibitor of metalloproteinase 4 // 6 E3|6 53.29 cM // 1105	Timp4	AK038820	0.0130436	0.00279394	10.2087
23457	10502816	AK008307 // Gipc2 // GIPC PDZ domain containing family, member 2 // 3 H3|3 // 54120 ///	Gipc2	AK008307	AK008307 // Gipc2 // GIPC PDZ domain containing family, member 2 // 3 H3|3 // 54120 ///	Gipc2	AK008307	0.027052	0.00279597	8.22822
12624	10402787	XM_003945924 // LOC101055828 // protein AHNAK2-like // --- // 101055828 /// ENSMUST0000	LOC101055828	XM_003945924	XM_003945924 // LOC101055828 // protein AHNAK2-like // --- // 101055828 /// ENSMUST0000	LOC101055828	XM_003945924	0.0294893	0.00279681	-2.19301
6116	10344109	---		---	---		---	0.0429915	0.00280254	2.30819
4252	10342245	---		---	---		---	0.0195745	0.00280586	2.61902
34427	10600901	AK133647 // Ar // androgen receptor // X C3|X 42.82 cM // 11835 /// M37890 // Ar // and	Ar	AK133647	AK133647 // Ar // androgen receptor // X C3|X 42.82 cM // 11835 /// M37890 // Ar // and	Ar	AK133647	0.00443268	0.00282023	2.04349
16333	10436372	AK006805 // Dcbld2 // discoidin, CUB and LCCL domain containing 2 // 16 C1.2|16 // 7337	Dcbld2	AK006805	AK006805 // Dcbld2 // discoidin, CUB and LCCL domain containing 2 // 16 C1.2|16 // 7337	Dcbld2	AK006805	0.0401037	0.00282224	-3.15916
22672	10495869	AK044115 // Tram1l1 // translocation associated membrane protein 1-like 1 // 3 G1|3 //	Tram1l1	AK044115	AK044115 // Tram1l1 // translocation associated membrane protein 1-like 1 // 3 G1|3 //	Tram1l1	AK044115	0.00904414	0.00282763	-2.00223
467	10338460	---		---	---		---	0.0467184	0.0028312	2.24153
30902	10568709	BC036176 // Clrn3 // clarin 3 // 7 F3|7 // 212070 /// NM_178669 // Clrn3 // clarin 3 //	Clrn3	BC036176	BC036176 // Clrn3 // clarin 3 // 7 F3|7 // 212070 /// NM_178669 // Clrn3 // clarin 3 //	Clrn3	BC036176	0.0113558	0.0028345	3.94142
22090	10490473	BC066135 // Rbbp8nl // RBBP8 N-terminal like // 2 H4|2 // 271887 /// BC150940 // Rbbp8n	Rbbp8nl	BC066135	BC066135 // Rbbp8nl // RBBP8 N-terminal like // 2 H4|2 // 271887 /// BC150940 // Rbbp8n	Rbbp8nl	BC066135	0.0260018	0.00283741	2.34921
27346	10539931	ENSMUST00000162900 // Gm1965 // predicted gene 1965 // 6 D1|6 // 434065 /// ENSMUST0000	Gm1965	ENSMUST00000162900	ENSMUST00000162900 // Gm1965 // predicted gene 1965 // 6 D1|6 // 434065 /// ENSMUST0000	Gm1965	ENSMUST00000162900	0.0236971	0.00285252	4.21138
13054	10406229	AK043742 // Pcsk1 // proprotein convertase subtilisin/kexin type 1 // 13 C2|13 40.63 cM	Pcsk1	AK043742	AK043742 // Pcsk1 // proprotein convertase subtilisin/kexin type 1 // 13 C2|13 40.63 cM	Pcsk1	AK043742	0.026879	0.00285521	2.22667
9563	10373223	AK078273 // Lrp1 // low density lipoprotein receptor-related protein 1 // 10|10 B2-D1 /	Lrp1	AK078273	AK078273 // Lrp1 // low density lipoprotein receptor-related protein 1 // 10|10 B2-D1 /	Lrp1	AK078273	0.0438971	0.00285654	-2.29789
24290	10510445	---		---	---		---	0.0362635	0.00285826	3.01448
7107	10349562	AK044678 // Yod1 // YOD1 OTU deubiquitinating enzyme 1 homologue (S. cerevisiae) // 1 E	Yod1	AK044678	AK044678 // Yod1 // YOD1 OTU deubiquitinating enzyme 1 homologue (S. cerevisiae) // 1 E	Yod1	AK044678	0.0248165	0.0028586	6.2644
13327	10408251	AK033669 // Slc17a4 // solute carrier family 17 (sodium phosphate), member 4 // 13 A3.1	Slc17a4	AK033669	AK033669 // Slc17a4 // solute carrier family 17 (sodium phosphate), member 4 // 13 A3.1	Slc17a4	AK033669	0.0184413	0.00286101	3.72769
9745	10374842	AK020777 // Ccdc88a // coiled coil domain containing 88A // 11 A3.3|11 // 108686 /// AK	Ccdc88a	AK020777	AK020777 // Ccdc88a // coiled coil domain containing 88A // 11 A3.3|11 // 108686 /// AK	Ccdc88a	AK020777	0.0161966	0.0028675	-2.33339
30558	10566254	AK002394 // Hbb-bt // hemoglobin, beta adult t chain // 7|7 // 101488143 /// AK005496 /	Hbb-bt	AK002394	AK002394 // Hbb-bt // hemoglobin, beta adult t chain // 7|7 // 101488143 /// AK005496 /	Hbb-bt	AK002394	0.00136968	0.0028704	-2.34043
29498	10558508	AK086357 // Pwwp2b // PWWP domain containing 2B // 7 F4|7 84.39 cM // 101631 /// BC1166	Pwwp2b	AK086357	AK086357 // Pwwp2b // PWWP domain containing 2B // 7 F4|7 84.39 cM // 101631 /// BC1166	Pwwp2b	AK086357	0.0179618	0.00287498	3.00038
23855	10505931	BC049156 // Ift74 // intraflagellar transport 74 // 4 C5|4 // 67694 /// AK006492 // Ift	Ift74	BC049156	BC049156 // Ift74 // intraflagellar transport 74 // 4 C5|4 // 67694 /// AK006492 // Ift	Ift74	BC049156	0.0243165	0.00287781	-2.22016
8488	10362674	ENSMUST00000083936 // Rnu3a // U3A small nuclear RNA // 10 B1|10 // 19850	Rnu3a	ENSMUST00000083936	ENSMUST00000083936 // Rnu3a // U3A small nuclear RNA // 10 B1|10 // 19850	Rnu3a	ENSMUST00000083936	0.0227432	0.0028844	-2.80288
1766	10339759	---		---	---		---	0.0045272	0.00288493	2.06179
22610	10495186	AK046860 // AI504432 // expressed sequence AI504432 // 3 F2.3|3 // 229694 /// NR_033498	AI504432	AK046860	AK046860 // AI504432 // expressed sequence AI504432 // 3 F2.3|3 // 229694 /// NR_033498	AI504432	AK046860	0.0545661	0.00289904	-3.35846
9796	10375313	BC139344 // Ccnjl // cyclin J-like // 11 B1.1|11 // 380694 /// BC139345 // Ccnjl // cyc	Ccnjl	BC139344	BC139344 // Ccnjl // cyclin J-like // 11 B1.1|11 // 380694 /// BC139345 // Ccnjl // cyc	Ccnjl	BC139344	0.0164917	0.00290015	2.01582
33713	10595070	BC120577 // Fam83b // family with sequence similarity 83, member B // 9 D|9 // 208994 /	Fam83b	BC120577	BC120577 // Fam83b // family with sequence similarity 83, member B // 9 D|9 // 208994 /	Fam83b	BC120577	0.0223467	0.00290125	8.42566
35317	10607752	AK036707 // Bmx // BMX non-receptor tyrosine kinase // X|X F // 12169 /// AK040936 // B	Bmx	AK036707	AK036707 // Bmx // BMX non-receptor tyrosine kinase // X|X F // 12169 /// AK040936 // B	Bmx	AK036707	0.0159186	0.00290193	2.14698
23276	10501063	AK088232 // Cd53 // CD53 antigen // 3 F2.3|3 46.53 cM // 12508 /// AK156510 // Cd53 //	Cd53	AK088232	AK088232 // Cd53 // CD53 antigen // 3 F2.3|3 46.53 cM // 12508 /// AK156510 // Cd53 //	Cd53	AK088232	0.0112079	0.00290643	-2.57668
16914	10441270	AK010133 // Ripk4 // receptor-interacting serine-threonine kinase 4 // 16 C4|16 // 7238	Ripk4	AK010133	AK010133 // Ripk4 // receptor-interacting serine-threonine kinase 4 // 16 C4|16 // 7238	Ripk4	AK010133	0.0187358	0.00290906	5.95295
2324	10340317	---		---	---		---	0.0186015	0.00291007	3.49517
33259	10590957	AK041752 // Fut4 // fucosyltransferase 4 // 9 A2|9 4.3 cM // 14345 /// BC137588 // Fut4	Fut4	AK041752	AK041752 // Fut4 // fucosyltransferase 4 // 9 A2|9 4.3 cM // 14345 /// BC137588 // Fut4	Fut4	AK041752	0.0121392	0.00291397	2.50959
2651	10340644	---		---	---		---	0.00549549	0.00292003	2.39793
6127	10344120	---		---	---		---	0.0131174	0.0029353	2.38568
33687	10594840	BC139077 // Myzap // myocardial zonula adherens protein // 9 D|9 // 102371 /// BC139078	Myzap	BC139077	BC139077 // Myzap // myocardial zonula adherens protein // 9 D|9 // 102371 /// BC139078	Myzap	BC139077	0.0132975	0.00294004	2.97235
